# Supplementary material for: An interactive key to Central European species of the Pteromalus albipennis species group and other species of the genus (Hymenoptera: Chalcidoidea: Pteromalidae), with the description of a new species
Source: Biodivers Data J. 2018 Nov 14;(6):e27722. doi: 10.3897/BDJ.6.e27722 (PMC6249333; doi:10.3897/BDJ.6.e27722)
Supplement: Supplementary material 2 — Measurement data [file bdj-06-e27722-s002.csv]

species	code	remarks	pdl.flg	hea.h	hea.b	pol.l	ool.l	msc.b	mss.l	ppd.l	ppd.b	fm3.l	fm3.b	mav.l	stv.l	gst.l	gst.b	gst.l/gst.b	mav.l/stv.l	fm3.l/fm3.b	ppd.l/ppd.b	mss.l/msc.b	pol.l/ool.l	hea.b/hea.h	hea.b/pdl.flg
achillei	alb_86	-	695.1	466.7	639.6	153.7	76.4	530.3	829.4	141.6	230.5	443.8	122.1	258.0	208.5	824.0	389.3	2.12	1.24	3.64	0.61	1.56	2.01	1.37	0.92
achillei	alb_85	-	611.6	470.9	618.9	158.2	87.3	539.0	728.1	110.0	258.4	429.4	122.1	290.0	203.6	968.9	571.0	1.70	1.42	3.52	0.43	1.35	1.81	1.31	1.01
achillei	alb_113	-	670.7	547.1	694.2	171.8	103.2	640.8	899.5	119.0	327.0	513.8	150.7	354.8	241.4	1176.2	569.2	2.07	1.47	3.41	0.36	1.40	1.67	1.27	1.03
achillei	alb_93	-	682.2	568.8	708.5	178.5	107.0	649.8	929.2	126.7	316.4	527.6	146.9	350.4	233.4	1179.3	622.4	1.89	1.50	3.59	0.40	1.43	1.67	1.25	1.04
achillei	alb_83	-	635.0	510.1	660.3	171.8	94.0	590.0	847.9	131.1	268.9	460.5	131.9	285.8	221.6	1052.0	614.4	1.71	1.29	3.49	0.49	1.44	1.83	1.29	1.04
achillei	alb_101	-	627.8	500.0	656.0	166.7	97.1	597.2	874.0	119.0	297.2	479.7	129.4	326.9	216.3	1127.0	604.3	1.86	1.51	3.71	0.40	1.46	1.72	1.31	1.04
achillei	alb_103	-	731.2	572.3	766.1	184.6	109.4	684.2	995.5	145.5	334.5	562.3	160.2	383.5	241.7	1334.6	814.8	1.64	1.59	3.51	0.43	1.46	1.69	1.34	1.05
achillei	alb_117	-	803.7	634.1	845.2	215.4	126.9	748.4	1084.8	165.0	342.5	604.5	153.7	400.4	299.2	1443.2	723.6	1.99	1.34	3.93	0.48	1.45	1.70	1.33	1.05
achillei	alb_105	-	742.3	606.3	783.1	196.7	116.3	732.3	1012.4	134.1	344.3	578.6	160.5	357.1	252.6	1357.3	700.6	1.94	1.41	3.61	0.39	1.38	1.69	1.29	1.05
achillei	alb_82	-	656.6	530.5	692.8	188.1	98.5	628.4	898.8	134.2	297.2	496.9	138.6	333.3	224.0	1147.3	708.8	1.62	1.49	3.58	0.45	1.43	1.91	1.31	1.06
achillei	alb_102	-	642.3	522.8	679.1	171.2	101.4	611.3	874.6	116.4	290.0	404.6	134.3	335.4	212.0	1094.5	591.4	1.85	1.58	3.01	0.40	1.43	1.69	1.30	1.06
achillei	alb_112	-	687.0	562.2	726.8	183.6	92.8	662.2	960.5	143.1	345.8	540.6	146.9	357.2	236.6	1251.0	662.6	1.89	1.51	3.68	0.41	1.45	1.98	1.29	1.06
achillei	alb_111	-	643.8	521.2	681.4	185.3	95.9	625.2	883.6	119.8	300.6	520.9	149.3	313.0	246.0	1016.3	628.6	1.62	1.27	3.49	0.40	1.41	1.93	1.31	1.06
achillei	alb_81	-	700.9	571.0	748.1	189.1	115.1	689.3	977.8	131.8	324.7	573.5	163.5	370.8	253.8	1262.1	709.6	1.78	1.46	3.51	0.41	1.42	1.64	1.31	1.07
achillei	alb_92	-	671.9	527.0	718.3	186.5	112.2	662.2	916.4	117.5	302.9	531.4	146.2	337.9	247.3	1183.7	555.3	2.13	1.37	3.63	0.39	1.38	1.66	1.36	1.07
achillei	alb_108	-	633.7	521.7	678.0	180.0	112.7	632.8	914.4	144.6	302.8	420.9	138.0	337.9	240.0	1203.5	592.6	2.03	1.41	3.05	0.48	1.45	1.60	1.30	1.07
achillei	alb_115	-	663.0	547.4	710.2	178.5	101.6	670.9	928.5	135.6	329.5	520.5	146.9	346.5	242.5	1172.3	670.3	1.75	1.43	3.54	0.41	1.38	1.76	1.30	1.07
achillei	alb_107	-	681.6	554.5	730.2	192.2	101.8	658.9	995.5	150.7	317.1	544.8	157.4	361.0	235.2	1258.4	738.8	1.70	1.53	3.46	0.48	1.51	1.89	1.32	1.07
achillei	alb_100	-	659.6	546.3	707.1	180.8	105.6	648.6	898.8	118.1	305.1	515.9	152.1	334.0	246.6	1091.2	615.5	1.77	1.35	3.39	0.39	1.39	1.71	1.29	1.07
achillei	alb_114	-	687.6	565.0	737.9	179.7	112.2	686.1	968.7	132.6	337.5	440.9	106.5	353.0	237.0	1181.2	639.1	1.85	1.49	4.14	0.39	1.41	1.60	1.31	1.07
achillei	alb_95	-	690.6	563.3	743.4	186.1	109.7	693.1	971.8	135.6	315.6	561.2	159.7	361.6	262.4	1231.6	667.5	1.85	1.38	3.51	0.43	1.40	1.70	1.32	1.08
achillei	alb_96	-	693.2	594.1	747.0	186.8	117.8	674.6	979.7	134.9	321.5	569.1	155.2	383.5	263.3	1284.2	663.3	1.94	1.46	3.67	0.42	1.45	1.59	1.26	1.08
achillei	alb_84	-	693.0	577.9	753.7	184.8	107.4	655.7	981.5	130.2	327.5	568.9	161.1	352.8	275.9	1341.6	691.8	1.94	1.28	3.53	0.40	1.50	1.72	1.30	1.09
achillei	alb_97	-	702.0	592.9	765.1	186.5	120.8	705.1	1013.7	135.6	344.6	568.5	163.5	371.9	256.8	1408.8	758.1	1.86	1.45	3.48	0.39	1.44	1.54	1.29	1.09
achillei	alb_109	-	651.2	550.9	711.9	183.1	109.4	646.5	920.0	130.1	302.8	515.0	137.2	345.0	208.3	1179.1	643.8	1.83	1.66	3.75	0.43	1.42	1.67	1.29	1.09
achillei	alb_106	-	734.0	607.8	803.5	204.6	121.0	735.2	1077.4	165.0	361.7	610.5	163.9	366.3	261.2	1297.6	748.5	1.73	1.40	3.73	0.46	1.47	1.69	1.32	1.09
achillei	alb_110	-	694.1	598.3	763.9	194.4	114.0	704.0	1011.3	129.6	333.9	554.1	151.4	361.6	252.8	1230.4	640.6	1.92	1.43	3.66	0.39	1.44	1.71	1.28	1.10
achillei	alb_87	-	647.7	558.4	728.9	180.2	98.6	680.6	935.6	147.7	314.9	442.2	155.9	362.4	241.2	1179.7	532.7	2.21	1.50	2.84	0.47	1.37	1.83	1.31	1.13
achillei	alb_99	-	646.3	555.0	731.4	192.1	119.9	680.3	924.0	129.6	318.6	541.9	159.5	360.2	241.4	1240.6	651.1	1.91	1.49	3.40	0.41	1.36	1.60	1.32	1.13
achillei	alb_90	-	598.6	572.8	682.5	181.9	104.9	630.5	937.3	138.7	325.5	536.6	151.7	344.9	269.6	1146.3	691.3	1.66	1.28	3.54	0.43	1.49	1.73	1.19	1.14
achillei	alb_98	-	652.9	568.1	745.8	174.8	118.0	675.7	916.4	114.5	306.6	534.6	157.4	361.0	250.2	1052.4	619.4	1.70	1.44	3.40	0.37	1.36	1.48	1.31	1.14
achillei	alb_116	-	607.0	538.9	699.5	186.1	103.6	629.8	906.4	123.2	308.5	487.0	146.1	339.0	229.5	1139.7	708.7	1.61	1.48	3.33	0.40	1.44	1.80	1.30	1.15
achillei	alb_104	-	606.0	528.7	699.8	186.5	116.5	627.1	893.0	126.6	290.8	505.8	140.1	314.3	239.5	1196.9	599.3	2.00	1.31	3.61	0.44	1.42	1.60	1.32	1.15
achillei	alb_91	-	722.0	647.0	852.0	221.5	129.0	822.7	1177.5	166.2	392.1	655.4	185.3	403.8	311.2	1504.9	785.5	1.92	1.30	3.54	0.42	1.43	1.72	1.32	1.18
albipennis	alb_071	very small	668.9	464.6	609.8	164.7	102.1	511.5	760.1	98.9	269.1	438.1	125.2	336.9	220.4	1306.6	611.8	2.14	1.53	3.50	0.37	1.49	1.61	1.31	0.91
albipennis	alb_069	-	714.9	536.3	707.6	185.4	111.3	627.2	905.5	119.1	289.4	514.5	137.3	380.7	226.6	1559.3	704.0	2.21	1.68	3.75	0.41	1.44	1.67	1.32	0.99
albipennis	alb_027	-	717.0	546.0	718.2	185.4	113.8	667.8	897.5	126.6	279.2	503.9	151.6	360.9	221.8	1678.4	617.5	2.72	1.63	3.32	0.45	1.34	1.63	1.32	1.00
albipennis	alb_025	-	707.4	546.5	697.1	195.0	104.6	670.3	923.5	136.4	293.0	536.6	153.7	370.8	251.0	1557.5	685.2	2.27	1.48	3.49	0.47	1.38	1.86	1.28	0.99
albipennis	alb_067	-	752.8	558.4	716.1	193.3	110.2	634.7	936.7	115.3	290.5	548.2	150.1	367.8	236.3	1615.7	683.3	2.36	1.56	3.65	0.40	1.48	1.75	1.28	0.95
albipennis	alb_004	-	740.9	578.4	745.3	179.7	117.2	673.1	967.6	142.6	298.4	584.9	146.4	383.3	256.8	1724.0	688.3	2.50	1.49	4.00	0.48	1.44	1.53	1.29	1.01
albipennis	alb_023	-	761.1	584.4	756.2	186.0	114.9	702.3	1026.0	138.3	312.0	578.1	150.5	384.9	249.4	1705.4	612.3	2.79	1.54	3.84	0.44	1.46	1.62	1.29	0.99
albipennis	alb_016	-	714.4	588.9	785.2	212.9	117.5	747.5	1019.0	151.5	312.0	603.6	171.5	395.5	249.3	1722.8	772.8	2.23	1.59	3.52	0.49	1.36	1.81	1.33	1.10
albipennis	alb_028	-	786.4	593.1	754.9	197.9	118.0	712.1	984.3	144.1	313.7	578.4	154.9	382.1	288.4	1637.9	669.4	2.45	1.33	3.73	0.46	1.38	1.68	1.27	0.96
albipennis	alb_020	-	807.7	593.7	761.2	196.1	119.8	707.6	1005.3	127.7	325.0	580.2	158.9	379.9	270.5	1709.5	677.6	2.52	1.40	3.65	0.39	1.42	1.64	1.28	0.94
albipennis	alb_009	-	800.7	595.7	779.2	197.8	121.0	713.7	1043.4	144.7	323.3	613.9	170.4	408.7	277.3	1747.2	643.8	2.71	1.47	3.60	0.45	1.46	1.63	1.31	0.97
albipennis	alb_021	-	806.6	600.3	785.3	204.6	112.2	697.8	1044.5	143.2	327.2	601.7	166.3	425.1	295.1	1747.2	699.9	2.50	1.44	3.62	0.44	1.50	1.82	1.31	0.97
albipennis	alb_001	-	784.7	604.2	786.2	207.1	115.5	709.2	1053.0	143.0	327.3	600.7	169.0	410.3	291.8	1770.0	745.8	2.37	1.41	3.55	0.44	1.48	1.79	1.30	1.00
albipennis	alb_018	-	767.2	612.7	771.8	202.3	117.6	743.8	1033.9	137.9	351.0	608.3	164.0	407.6	257.2	1729.4	753.4	2.30	1.58	3.71	0.39	1.39	1.72	1.26	1.01
albipennis	alb_019	-	821.8	620.6	811.6	203.5	117.3	760.4	1102.1	148.6	346.6	641.1	169.7	456.2	307.5	1853.8	763.5	2.43	1.48	3.78	0.43	1.45	1.73	1.31	0.99
albipennis	alb_012	fm3.l,fm3.b rechts	805.7	621.8	790.0	211.1	117.2	772.4	1039.2	143.2	328.4	589.3	163.6	455.0	263.6	1823.3	705.7	2.58	1.73	3.60	0.44	1.35	1.80	1.27	0.98
albipennis	alb_003	-	844.9	621.8	817.3	215.9	125.5	780.0	1100.4	136.0	341.4	591.4	164.5	410.8	263.9	1877.6	694.3	2.70	1.56	3.60	0.40	1.41	1.72	1.31	0.97
albipennis	alb_010	-	832.0	623.5	832.0	208.4	121.9	790.5	1104.9	161.3	359.5	652.2	184.0	424.7	319.3	1928.0	829.8	2.32	1.33	3.55	0.45	1.40	1.71	1.33	1.00
albipennis	alb_022	-	794.6	628.6	825.3	206.9	124.8	758.3	1082.3	142.4	353.9	614.0	169.6	431.6	270.2	1843.8	658.0	2.80	1.60	3.62	0.40	1.43	1.66	1.31	1.04
albipennis	alb_013	-	801.9	633.0	824.8	228.8	123.1	782.7	1103.0	151.7	354.4	621.3	168.4	423.3	286.3	1872.9	727.2	2.58	1.48	3.69	0.43	1.41	1.86	1.30	1.03
albipennis	alb_008	-	820.8	635.4	805.7	214.8	116.4	792.1	1066.7	155.4	349.8	640.0	171.8	420.8	264.7	1833.0	661.8	2.77	1.59	3.72	0.44	1.35	1.84	1.27	0.98
albipennis	alb_072	-	873.2	639.9	860.2	219.7	124.0	815.1	1163.1	164.2	358.9	659.3	185.4	462.6	296.6	1790.5	779.3	2.30	1.56	3.56	0.46	1.43	1.77	1.34	0.99
albipennis	alb_026	-	816.3	643.0	804.8	207.4	129.4	761.9	1058.0	142.6	338.8	625.5	171.8	414.7	271.5	1755.8	726.4	2.42	1.53	3.64	0.42	1.39	1.60	1.25	0.99
albipennis	alb_029	-	788.2	644.5	851.6	206.9	123.4	789.8	1113.0	150.9	381.0	625.5	183.1	425.1	286.3	1795.1	851.0	2.11	1.49	3.42	0.40	1.41	1.68	1.32	1.08
albipennis	alb_075	-	880.7	647.7	872.6	210.2	130.6	873.7	1236.0	171.8	410.5	668.0	189.9	457.5	306.5	2018.4	806.7	2.50	1.49	3.52	0.42	1.41	1.61	1.35	0.99
albipennis	alb_007	-	814.8	648.8	843.3	219.5	121.0	820.0	1138.5	153.1	352.7	650.4	175.3	455.7	282.1	1854.4	720.3	2.57	1.62	3.71	0.43	1.39	1.81	1.30	1.03
albipennis	alb_017	-	860.0	651.8	864.9	218.8	127.4	792.8	1129.7	149.8	355.5	667.6	180.9	429.2	289.5	1861.6	785.6	2.37	1.48	3.69	0.42	1.42	1.72	1.33	1.01
albipennis	alb_030	-	856.5	655.0	857.6	217.0	131.0	804.4	1102.9	156.6	368.5	627.7	174.1	436.7	270.7	1900.7	789.4	2.41	1.61	3.61	0.42	1.37	1.66	1.31	1.00
albipennis	alb_006	-	827.3	655.7	844.8	222.2	129.5	804.1	1135.9	144.0	376.6	643.1	174.2	462.0	296.2	1772.5	760.9	2.33	1.56	3.69	0.38	1.41	1.72	1.29	1.02
albipennis	alb_015	-	861.2	664.1	893.0	213.1	139.8	837.3	1182.4	171.3	379.2	677.2	180.9	453.3	298.1	2165.6	838.6	2.58	1.52	3.74	0.45	1.41	1.52	1.34	1.04
albipennis	alb_068	-	900.0	664.3	880.5	223.4	125.8	831.2	1208.0	167.9	367.4	692.1	171.8	451.9	319.7	2016.5	814.1	2.48	1.41	4.03	0.46	1.45	1.78	1.33	0.98
albipennis	alb_066	-	881.5	669.2	882.0	217.6	123.8	831.5	1205.2	149.3	373.4	671.8	186.5	456.2	312.8	1959.4	836.2	2.34	1.46	3.60	0.40	1.45	1.76	1.32	1.00
albipennis	alb_024	-	881.6	669.9	868.5	220.4	121.5	828.6	1213.1	158.6	400.7	672.5	191.6	398.5	313.0	1843.6	771.5	2.39	1.27	3.51	0.40	1.46	1.81	1.30	0.99
albipennis	alb_014	-	817.9	673.7	873.5	237.4	128.9	818.5	1147.8	155.5	386.1	667.8	182.3	441.1	301.6	1935.4	823.6	2.35	1.46	3.66	0.40	1.40	1.84	1.30	1.07
albipennis	alb_065	-	893.6	686.4	933.7	238.5	133.2	881.7	1272.2	181.5	386.6	701.5	205.3	452.8	340.2	1920.9	931.7	2.06	1.33	3.42	0.47	1.44	1.79	1.36	1.04
albipennis	alb_005	-	891.9	689.6	920.4	244.7	131.8	888.0	1242.3	168.4	391.2	713.4	201.3	454.5	312.3	2093.5	802.2	2.61	1.46	3.54	0.43	1.40	1.86	1.33	1.03
albipennis	alb_074	-	908.5	690.8	933.7	243.0	142.6	905.8	1278.8	166.2	409.2	714.7	198.4	476.2	294.9	1920.0	791.5	2.43	1.61	3.60	0.41	1.41	1.70	1.35	1.03
albipennis	alb_070	first tergit cut	922.3	691.8	911.8	222.7	142.1	868.7	1238.3	160.0	393.4	699.1	203.0	512.8	303.0	2145.0	968.2	2.22	1.69	3.44	0.41	1.43	1.57	1.32	0.99
albipennis	alb_073	-	855.4	692.3	883.2	211.5	143.1	840.3	1207.6	181.0	370.2	693.9	194.1	462.5	269.1	1980.8	816.9	2.42	1.72	3.58	0.49	1.44	1.48	1.28	1.03
albipennis	alb_011	-	862.3	693.6	909.7	227.8	127.7	874.3	1238.3	181.1	379.2	688.4	186.0	443.8	283.5	2030.0	811.4	2.50	1.57	3.70	0.48	1.42	1.78	1.31	1.05
albipennis	alb_064	-	921.3	701.5	931.4	229.5	129.5	871.9	1279.3	165.0	375.3	713.5	192.9	463.9	314.5	2092.3	914.9	2.29	1.48	3.70	0.44	1.47	1.77	1.33	1.01
albipennis	alb_002	-	921.6	710.7	926.9	235.5	138.5	889.8	1288.7	167.9	423.4	727.3	201.2	486.6	308.7	2129.7	965.7	2.21	1.58	3.61	0.40	1.45	1.70	1.30	1.01
altus	Palbi273	-	653.1	536.0	786.4	185.0	128.1	652.5	937.7	129.3	284.0	505.6	135.3	357.0	227.7	1250.4	651.6	1.92	1.57	3.74	0.46	1.44	1.44	1.47	1.20
altus	Palbi274	-	611.6	481.0	711.0	167.3	119.5	569.9	817.5	103.0	256.6	476.1	129.3	324.4	203.5	1084.5	537.4	2.02	1.59	3.68	0.40	1.43	1.40	1.48	1.16
ametrus	NHMUK010749349	Mesosoma length x100	1138.9	979.5	1294.0	297.0	209.3	1161.0	1929.2	266.6	556.8	944.6	262.0	614.1	395.3	2732.6	1130.3	2.42	1.55	3.61	0.48	1.66	1.42	1.32	1.14
ametrus	NHMUK010749346	-	1065.2	909.8	1210.3	282.3	196.3	1137.2	1707.5	259.1	584.0	915.7	256.0	611.0	394.3	2540.9	998.6	2.54	1.55	3.58	0.44	1.50	1.44	1.33	1.14
ametrus	NHMUK010749345	-	1015.8	899.1	1196.8	257.5	186.5	1134.6	1659.3	248.3	493.3	862.4	251.4	592.0	383.0	2301.1	913.4	2.52	1.55	3.43	0.50	1.46	1.38	1.33	1.18
ametrus	NHMUK010749344front	flagellum right	1021.6	900.6	1160.9	272.6	174.2	1095.0	1624.6	237.4	498.5	857.3	246.2	578.2	353.3	2410.0	936.8	2.57	1.64	3.48	0.48	1.48	1.57	1.29	1.14
ametrus	NHMUK010749344hind	-	1024.1	874.8	1184.0	258.3	170.8	1123.7	1655.7	250.5	534.5	903.3	266.6	560.4	387.4	2442.8	1007.9	2.42	1.45	3.39	0.47	1.47	1.51	1.35	1.16
bedeguaris	Palbi275	wing right	1124.3	890.5	1292.1	242.2	190.0	1074.5	1603.7	248.5	459.2	901.0	231.9	502.3	421.3	2533.4	983.9	2.57	1.19	3.89	0.54	1.49	1.27	1.45	1.15
bedeguaris	Palbi276	-	1135.0	863.0	1286.5	244.0	200.8	1130.5	1555.2	242.1	464.3	892.9	217.7	525.3	418.6	2556.2	1118.0	2.29	1.25	4.10	0.52	1.38	1.21	1.49	1.13
bedeguaris	Palbi277	-	1180.5	653.8	1290.2	238.3	196.4	1114.9	1582.0	247.8	428.4	892.6	219.0	542.1	396.0	2663.0	1081.5	2.46	1.37	4.08	0.58	1.42	1.21	1.97	1.09
bedeguaris	Palbi278	-	950.7	749.7	1030.6	206.4	164.2	895.6	1211.7	196.6	358.1	798.2	190.6	432.1	350.4	2190.1	844.7	2.59	1.23	4.19	0.55	1.35	1.26	1.37	1.08
bedeguaris	Palbi279	-	1067.3	834.0	1156.6	212.4	174.9	1026.0	1356.2	221.6	432.4	885.2	217.9	495.2	372.0	2235.2	790.1	2.83	1.33	4.06	0.51	1.32	1.21	1.39	1.08
berylli	NHMUK010749354	Flagellum + metafemur right	960.3	773.1	1056.2	206.5	173.7	866.5	1263.2	208.5	389.1	712.9	182.0	367.3	271.9	1911.1	764.6	2.50	1.35	3.92	0.54	1.46	1.19	1.37	1.10
berylli	NHMUK010749356	Flagellum right	1037.6	792.6	1098.5	224.9	166.3	893.0	1331.4	209.8	428.6	748.5	204.6	404.1	312.2	2038.9	883.6	2.31	1.29	3.66	0.49	1.49	1.35	1.39	1.06
bifoveolatus	Palbi431	-	1138.3	824.8	1188.6	261.7	232.3	947.8	1400.2	276.4	439.7	767.9	177.6	360.6	406.8	1789.4	1027.6	1.74	0.89	4.32	0.63	1.48	1.13	1.44	1.04
bifoveolatus	Palbi432	-	1006.2	775.4	1072.1	216.5	233.9	880.7	1276.3	253.8	348.1	697.1	152.6	366.8	334.6	1611.4	965.3	1.67	1.10	4.57	0.73	1.45	0.93	1.38	1.07
bifoveolatus	Palbi433	-	948.5	670.1	988.6	198.4	198.8	824.6	1083.4	225.6	366.2	643.6	142.5	347.8	308.7	1759.3	955.8	1.84	1.13	4.52	0.62	1.31	1.00	1.48	1.04
bifoveolatus	Palbi434	-	1003.6	727.3	1050.9	205.5	215.9	855.7	1176.3	241.6	358.0	712.8	148.5	376.2	330.2	1786.6	858.6	2.08	1.14	4.80	0.67	1.37	0.95	1.45	1.05
brachygaster	Palbi435	-	814.3	640.3	886.1	219.7	139.1	823.6	1207.6	178.5	368.1	649.9	191.4	418.1	276.8	1409.5	762.2	1.85	1.51	3.40	0.48	1.47	1.58	1.38	1.09
brachygaster	Palbi436	-	782.8	638.7	876.3	215.8	144.2	791.1	1150.2	178.0	355.0	650.1	168.1	436.7	261.0	1367.7	745.8	1.83	1.67	3.87	0.50	1.45	1.50	1.37	1.12
briani	Baur2129	-	814.5	731.6	1014.5	173.7	227.8	789.0	1221.3	258.0	314.2	647.3	147.8	424.0	281.3	1030.3	840.6	1.23	1.51	4.38	0.82	1.55	0.76	1.39	1.25
briani	Baur2414	-	760.8	714.1	998.8	172.3	225.4	766.3	1204.8	266.2	327.1	625.1	143.5	434.7	276.5	1048.1	805.1	1.30	1.57	4.36	0.81	1.57	0.76	1.40	1.31
briani	Baur2416	-	807.6	721.6	1019.4	176.0	227.9	806.3	1220.0	270.6	347.9	659.2	147.5	447.2	292.9	1067.3	826.9	1.29	1.53	4.47	0.78	1.51	0.77	1.41	1.26
briani	Baur2418	-	795.2	725.0	1025.6	185.4	227.4	794.7	1237.8	286.4	353.5	499.3	152.5	475.0	283.1	1075.0	821.9	1.31	1.68	3.27	0.81	1.56	0.82	1.41	1.29
briani	Baur2419	-	799.7	740.4	1035.6	180.1	235.9	794.7	1243.6	272.1	357.6	649.3	155.3	464.9	289.5	1023.8	874.9	1.17	1.61	4.18	0.76	1.56	0.76	1.40	1.30
briani	Baur2420	-	812.4	730.6	1018.5	183.2	228.0	795.2	1250.7	281.2	348.6	647.0	153.3	455.2	292.6	1111.1	831.9	1.34	1.56	4.22	0.81	1.57	0.80	1.39	1.25
briani	Baur2421	-	756.6	735.8	1023.0	185.6	232.4	801.4	1278.6	271.3	347.9	626.3	154.0	463.0	288.6	1081.9	803.1	1.35	1.60	4.07	0.78	1.60	0.80	1.39	1.35
briani	Baur2423	-	667.2	575.0	789.3	148.5	170.5	591.3	941.6	212.4	256.3	495.7	115.2	348.5	215.2	1044.4	644.7	1.62	1.62	4.30	0.83	1.59	0.87	1.37	1.18
briani	Baur2424	-	734.4	623.9	848.9	147.4	191.2	643.9	1013.8	224.7	281.4	525.9	122.2	394.0	233.8	1068.9	700.8	1.53	1.68	4.30	0.80	1.57	0.77	1.36	1.16
briani	Baur2425	-	576.5	670.8	802.6	145.2	170.6	600.5	940.4	202.2	259.0	503.5	116.1	358.3	215.9	931.9	621.7	1.50	1.66	4.34	0.78	1.57	0.85	1.20	1.39
briani	Baur2426	-	716.6	600.4	834.1	141.6	186.9	657.6	988.2	216.9	270.0	520.0	117.2	353.4	232.6	1019.9	653.0	1.56	1.52	4.44	0.80	1.50	0.76	1.39	1.16
capito	Palbi620	-	737.3	588.3	829.3	195.6	129.1	764.7	1044.9	154.1	348.7	572.7	154.9	391.7	271.4	1645.5	774.6	2.12	1.44	3.70	0.44	1.37	1.52	1.41	1.12
capito	Palbi621	-	777.4	609.8	826.6	179.9	137.8	769.4	1122.6	153.8	330.5	574.6	161.1	416.6	263.2	1684.6	819.5	2.06	1.58	3.57	0.47	1.46	1.31	1.36	1.06
capito	Palbi622	ant right	891.8	727.1	1027.6	222.8	160.7	1001.0	1383.7	205.6	421.4	740.9	199.0	473.0	307.4	2067.7	868.5	2.38	1.54	3.72	0.49	1.38	1.39	1.41	1.15
capito	Palbi623	-	755.4	619.9	812.9	192.9	141.3	770.8	1095.2	139.6	318.1	585.3	155.9	408.3	227.2	1668.4	799.3	2.09	1.80	3.76	0.44	1.42	1.37	1.31	1.08
capito	Palbi624	-	782.7	635.4	888.7	209.0	142.7	812.8	1188.4	159.5	391.3	605.6	165.0	456.8	263.6	1823.1	887.1	2.06	1.73	3.67	0.41	1.46	1.47	1.40	1.14
capito	Palbi625	-	785.6	635.7	868.2	207.5	142.2	779.5	1155.1	125.2	380.7	609.9	169.6	424.5	286.4	1683.5	823.7	2.04	1.48	3.60	0.33	1.48	1.46	1.37	1.11
capito	Palbi626	-	821.9	644.6	902.6	204.2	141.1	847.9	1220.5	164.7	403.8	649.7	187.6	427.9	269.1	1849.7	957.6	1.93	1.59	3.46	0.41	1.44	1.45	1.40	1.10
capito	Palbi627	-	683.8	575.3	759.0	185.0	129.4	728.4	1016.9	140.7	306.1	539.7	154.2	401.5	243.9	1635.5	727.3	2.25	1.65	3.50	0.46	1.40	1.43	1.32	1.11
capito	Palbi628	-	790.2	641.2	904.0	210.6	147.5	846.8	1245.1	173.3	366.0	618.2	174.8	454.6	261.5	1941.5	899.1	2.16	1.74	3.54	0.47	1.47	1.43	1.41	1.14
capito	Palbi629	-	831.1	684.0	942.1	211.2	159.4	864.1	1291.9	191.0	390.9	670.7	178.9	480.2	289.6	2043.6	964.4	2.12	1.66	3.75	0.49	1.50	1.32	1.38	1.13
capito	Palbi630	-	857.6	688.5	986.9	228.6	162.9	917.5	1323.6	192.6	418.7	706.2	198.5	446.7	301.5	1902.0	918.2	2.07	1.48	3.56	0.46	1.44	1.40	1.43	1.15
capito	Palbi631	-	800.6	633.9	884.7	199.7	140.0	801.2	1194.0	183.5	355.0	610.5	165.1	449.8	273.2	1922.1	879.5	2.19	1.65	3.70	0.52	1.49	1.43	1.40	1.11
capito	Palbi632	-	646.7	527.1	729.7	161.0	127.2	635.5	928.0	135.1	282.3	496.6	140.0	388.3	220.9	1534.1	660.5	2.32	1.76	3.55	0.48	1.46	1.27	1.38	1.13
capito	Palbi633	-	716.0	565.4	781.8	175.1	132.0	733.7	942.1	153.4	315.8	533.6	154.1	391.9	252.9	1549.2	741.9	2.09	1.55	3.46	0.49	1.28	1.33	1.38	1.09
capito	Palbi634	-	709.6	573.7	762.8	178.6	126.2	735.6	1021.2	141.5	318.8	539.7	145.0	378.6	254.7	1525.3	688.2	2.22	1.49	3.72	0.44	1.39	1.41	1.33	1.07
cardui	Palbi437	ant miss	NA	657.3	923.3	218.9	137.6	881.9	1164.4	139.9	416.0	633.4	197.6	433.1	290.6	1624.2	869.5	1.87	1.49	3.21	0.34	1.32	1.59	1.40	NA
cardui	Palbi438	-	774.0	673.9	915.2	229.7	143.1	833.2	1152.5	131.0	403.8	646.7	210.9	423.3	299.7	1587.5	834.7	1.90	1.41	3.07	0.32	1.38	1.61	1.36	1.18
cardui	Palbi439	-	744.0	641.7	846.1	207.5	134.1	781.3	1071.6	117.4	340.6	607.9	171.1	394.5	237.8	1535.6	774.6	1.98	1.66	3.55	0.34	1.37	1.55	1.32	1.14
cardui	Palbi440	-	801.0	702.7	911.6	222.8	137.2	892.7	1178.3	134.8	421.3	654.8	199.5	403.4	283.8	1562.9	794.1	1.97	1.42	3.28	0.32	1.32	1.62	1.30	1.14
cardui	Palbi441	-	793.2	693.8	920.4	232.4	137.4	885.4	1216.6	142.7	427.4	666.4	207.2	422.2	282.9	1779.0	894.6	1.99	1.49	3.22	0.33	1.37	1.69	1.33	1.16
cardui	Palbi442	-	828.5	710.2	937.8	225.0	144.0	861.3	1246.5	144.0	406.2	676.0	207.6	411.7	294.9	1696.1	922.5	1.84	1.40	3.26	0.35	1.45	1.56	1.32	1.13
cardui	Palbi443	-	838.0	666.5	936.5	240.3	135.7	859.4	1209.1	156.4	365.8	684.8	186.9	460.9	291.9	1690.2	807.9	2.09	1.58	3.66	0.43	1.41	1.77	1.40	1.12
cardui	Palbi444	-	786.1	651.4	903.3	211.0	134.8	798.3	1139.5	155.5	347.9	626.4	185.9	425.8	266.4	1657.2	880.4	1.88	1.60	3.37	0.45	1.43	1.56	1.39	1.15
caudiger	Palbi639	-	1079.3	886.7	1190.0	279.2	168.8	1195.5	1686.3	243.8	535.2	1004.3	266.0	621.0	385.8	2689.0	955.8	2.81	1.61	3.78	0.46	1.41	1.65	1.34	1.10
caudiger	Palbi640	-	991.5	783.5	1073.1	257.5	151.1	1057.0	1456.8	182.0	468.7	839.7	228.4	532.0	319.4	2547.7	803.8	3.17	1.67	3.68	0.39	1.38	1.70	1.37	1.08
caudiger	Palbi635	-	943.6	751.7	1000.8	252.5	158.8	963.2	1425.9	183.9	431.4	785.8	231.2	549.2	326.0	2240.7	657.9	3.41	1.68	3.40	0.43	1.48	1.59	1.33	1.06
caudiger	Palbi636	-	941.6	734.9	986.5	236.9	147.9	943.0	1371.3	191.7	410.9	768.1	199.4	518.5	296.5	2181.0	698.3	3.12	1.75	3.85	0.47	1.45	1.60	1.34	1.05
caudiger	Palbi637	-	962.1	753.4	973.5	237.2	144.0	951.7	1407.9	158.7	471.5	809.8	209.8	550.4	330.2	2225.7	728.4	3.06	1.67	3.86	0.34	1.48	1.65	1.29	1.01
caudiger	Palbi638	-	879.4	709.7	933.5	225.3	146.6	932.6	1280.7	158.9	428.2	751.1	206.4	506.5	284.1	2342.8	841.1	2.79	1.78	3.64	0.37	1.37	1.54	1.32	1.06
caudiger	Palbi445	wing right, Gaster shrinked	918.3	723.5	942.5	234.6	134.3	940.0	1269.6	153.8	427.4	770.7	197.4	536.6	303.3	2023.9	498.2	4.06	1.77	3.90	0.36	1.35	1.75	1.30	1.03
caudiger	Palbi446	no POL, OOL right, Gaster shrinked	937.7	701.3	942.9	NA	145.7	903.0	1286.8	150.4	397.7	748.9	206.0	500.7	336.2	2131.9	616.0	3.46	1.49	3.63	0.38	1.43	NA	1.34	1.01
caudiger	Palbi447	-	897.5	690.1	911.3	221.8	141.7	855.5	1253.1	160.9	415.1	720.5	195.1	512.5	302.7	1948.6	571.2	3.41	1.69	3.69	0.39	1.46	1.57	1.32	1.02
chlorospilus	Palbi448	-	847.4	741.6	995.5	218.1	142.5	831.4	1269.9	205.8	357.1	681.2	183.1	407.4	253.1	1972.3	778.7	2.53	1.61	3.72	0.58	1.53	1.53	1.34	1.17
chlorospilus	Palbi641	-	854.9	682.0	892.7	204.9	148.3	764.5	1199.0	201.9	309.8	663.1	166.9	409.1	319.9	1889.8	662.7	2.85	1.28	3.97	0.65	1.57	1.38	1.31	1.04
chrysos	Palbi449	-	927.4	755.2	981.4	202.3	167.0	847.8	1322.0	276.4	371.8	679.0	169.2	527.3	331.7	1603.1	817.4	1.96	1.59	4.01	0.74	1.56	1.21	1.30	1.06
chrysos	Palbi450	-	769.2	603.0	774.8	162.0	118.5	645.6	1018.8	207.9	262.8	522.3	127.9	395.6	249.3	1277.4	603.2	2.12	1.59	4.08	0.79	1.58	1.37	1.28	1.01
conformis	Holotype	ant.l miss	NA	751.1282	1058.77	270.3948	163.2086	873.1307	1319.3828	195.8647	378.274	685.9167	185.3627	421.0595	288.8736	1481.5453	830.06	1.78	1.46	3.70	0.52	1.51	1.66	1.41	NA
conformis	Palbi691	ant.l+hea.h+fm3.l+fm3.b miss	NA	NA	908.3018	218.061	131.6563	802.9861	1111.7389	148.4981	335.7162	NA	NA	405.929	268.885	1259.7242	703.6979	1.79	1.51	NA	0.44	1.38	1.66	NA	NA
conformis	Palbi692	ant.l + pol.l miss, ool.l right	NA	836.1045	1193.2864	NA	183.8592	1000.1188	1416.3612	218.4223	451.9149	771.6955	215.6729	410.833	285.4264	1676.1878	960.2453	1.75	1.44	3.58	0.48	1.42	NA	1.43	NA
conformis	Palbi693	-	NA	837.4698	1184.7803	269.9251	164.2173	1005.5024	1483.8444	246.4447	456.2619	790.4209	230.0488	424.4846	288.4922	1706.6499	851.0896	2.01	1.47	3.44	0.54	1.48	1.64	1.41	NA
costulata	Palbi451	-	821.7	682.0	930.9	205.3	148.5	863.2	1093.4	187.2	349.7	605.8	157.5	376.0	274.4	1540.1	812.1	1.90	1.37	3.85	0.54	1.27	1.38	1.36	1.13
costulata	Palbi452	gst.l miss	825.5	707.5	962.8	209.8	156.0	891.9	1137.0	189.5	351.1	641.1	166.7	369.8	266.8	NA	779.0	NA	1.39	3.85	0.54	1.27	1.34	1.36	1.17
costulata	Palbi453	head miss	NA	NA	NA	NA	NA	874.7	1081.0	156.4	359.1	624.1	163.3	394.7	250.7	1387.7	774.5	1.79	1.57	3.82	0.44	1.24	NA	NA	NA
crassinervis	Palbi454	-	817.5	638.4	875.2	180.5	154.2	759.6	1107.1	200.5	340.9	613.4	139.1	509.4	270.0	1515.4	678.5	2.23	1.89	4.41	0.59	1.46	1.17	1.37	1.07
crassinervis	Palbi455	fm3 right	892.9	681.8	937.2	193.2	166.9	861.8	1224.6	223.3	383.8	677.5	161.4	488.4	292.1	1560.5	723.1	2.16	1.67	4.20	0.58	1.42	1.16	1.37	1.05
crassinervis	Palbi456	-	913.8	790.0	1053.1	218.4	185.8	971.1	1411.3	256.6	440.3	758.2	176.4	555.3	305.1	1731.6	907.4	1.91	1.82	4.30	0.58	1.45	1.18	1.33	1.15
cyniphidis	Palbi457	-	814.7	523.7	715.8	157.9	112.6	603.2	891.7	179.3	272.4	543.7	115.6	412.6	252.6	1523.2	593.0	2.57	1.63	4.70	0.66	1.48	1.40	1.37	0.88
cyniphidis	Palbi458	-	733.8	475.2	633.5	141.0	99.7	507.3	770.7	113.6	227.8	477.5	103.8	401.3	203.4	1457.7	555.2	2.63	1.97	4.60	0.50	1.52	1.41	1.33	0.86
cingulipes	alb_031	ant rechts	818.6	658.5	893.6	232.5	122.3	815.6	1121.0	142.4	345.3	617.5	177.0	419.4	263.2	1674.8	858.5	1.95	1.59	3.49	0.41	1.37	1.90	1.36	1.09
cingulipes	alb_032	-	692.6	576.6	789.0	205.7	112.3	707.0	955.6	131.1	295.0	534.2	148.1	364.8	244.8	1517.9	706.9	2.15	1.49	3.61	0.44	1.35	1.83	1.37	1.14
cingulipes	alb_033	-	780.8	638.0	856.8	226.1	118.0	759.7	1101.6	150.9	337.4	620.2	165.6	387.2	294.2	1652.7	913.9	1.81	1.32	3.75	0.45	1.45	1.92	1.34	1.10
cingulipes	alb_034	sehr grosses Individuum	893.4	746.6	1017.3	253.2	145.7	932.1	1360.9	167.9	427.9	736.3	202.9	453.5	326.3	1909.2	1040.4	1.83	1.39	3.63	0.39	1.46	1.74	1.36	1.14
cingulipes	alb_035	-	783.0	630.4	856.3	218.5	117.4	821.1	1055.8	128.3	372.3	622.1	169.9	407.0	277.0	1512.6	729.7	2.07	1.47	3.66	0.34	1.29	1.86	1.36	1.09
cingulipes	alb_036	-	785.7	626.1	831.3	217.3	115.9	762.1	1063.6	132.3	326.1	611.6	164.0	391.0	286.4	1710.6	776.2	2.20	1.37	3.73	0.41	1.40	1.88	1.33	1.06
cingulipes	alb_037	-	912.2	711.0	982.3	240.8	140.8	943.5	1251.9	170.7	404.1	733.2	213.1	459.3	306.4	1963.7	925.2	2.12	1.50	3.44	0.42	1.33	1.71	1.38	1.08
cingulipes	alb_038	-	721.2	569.2	792.8	206.1	121.0	730.3	1006.3	131.1	323.3	557.7	168.0	374.4	250.2	1335.6	685.9	1.95	1.50	3.32	0.41	1.38	1.70	1.39	1.10
cingulipes	alb_039	-	737.0	596.9	802.0	207.3	115.9	746.1	995.9	126.8	325.0	580.1	158.9	398.6	258.5	1576.8	727.5	2.17	1.54	3.65	0.39	1.33	1.79	1.34	1.09
cingulipes	alb_040	-	805.1	660.7	882.1	236.3	116.8	836.5	1154.0	160.5	376.4	654.5	188.3	420.7	278.5	1605.9	805.2	1.99	1.51	3.48	0.43	1.38	2.02	1.34	1.10
cingulipes	alb_041	-	757.1	619.5	843.4	211.1	117.4	780.9	1101.4	141.9	353.8	595.8	160.2	390.7	257.0	1601.5	845.0	1.90	1.52	3.72	0.40	1.41	1.80	1.36	1.11
cingulipes	alb_042	-	716.7	597.6	793.5	196.7	118.4	724.2	997.0	138.5	308.1	583.9	157.1	372.2	259.9	1448.9	699.3	2.07	1.43	3.72	0.45	1.38	1.66	1.33	1.11
cingulipes	alb_043	-	794.1	634.8	868.7	218.5	123.9	832.7	1107.6	137.5	343.1	631.1	181.7	403.5	273.8	1491.3	790.3	1.89	1.47	3.47	0.40	1.33	1.76	1.37	1.09
cingulipes	alb_044	eye.d zerdellt	752.5	616.1	834.2	204.6	127.7	822.9	1034.3	140.8	348.7	594.3	171.8	400.8	259.0	1557.7	891.4	1.75	1.55	3.46	0.40	1.26	1.60	1.35	1.11
cingulipes	alb_045	-	762.8	683.9	923.5	231.7	130.6	854.6	1206.6	155.4	376.4	656.0	168.4	410.4	282.7	1695.3	872.8	1.94	1.45	3.89	0.41	1.41	1.77	1.35	1.21
cingulipes	alb_046	-	764.7	608.2	831.2	221.2	128.2	804.0	1030.7	140.9	354.4	605.0	172.6	388.3	272.3	1364.1	773.1	1.76	1.43	3.50	0.40	1.28	1.73	1.37	1.09
cingulipes	alb_047	clv verformt	856.3	683.6	959.6	233.4	139.1	901.0	1267.9	171.9	385.9	687.9	194.8	444.2	293.5	1785.0	902.8	1.98	1.51	3.53	0.45	1.41	1.68	1.40	1.12
cingulipes	alb_048	F�hler rechts	812.7	696.9	939.4	237.9	130.1	836.5	1272.8	166.4	384.3	687.9	193.3	440.3	327.3	2020.0	895.9	2.25	1.35	3.56	0.43	1.52	1.83	1.35	1.16
cingulipes	alb_049	-	752.8	623.0	832.1	230.2	115.7	752.1	1049.3	128.5	347.4	581.6	169.4	377.7	259.8	1723.0	799.9	2.15	1.45	3.43	0.37	1.40	1.99	1.34	1.11
cingulipes	alb_050	-	860.7	694.8	952.1	248.8	132.8	905.5	1198.6	152.7	381.2	668.4	189.9	421.9	284.3	1782.8	850.9	2.10	1.48	3.52	0.40	1.32	1.87	1.37	1.11
cingulipes	alb_051	-	725.6	599.5	795.9	217.7	117.5	716.5	980.1	126.2	310.0	586.9	159.4	343.1	291.9	1751.2	703.4	2.49	1.18	3.68	0.41	1.37	1.85	1.33	1.10
cingulipes	alb_052	-	776.5	671.5	894.6	231.4	128.9	849.3	1113.8	147.3	388.8	627.0	171.3	395.2	284.8	1736.4	926.9	1.87	1.39	3.66	0.38	1.31	1.79	1.33	1.15
cingulipes	alb_053	clv.b verformt	801.2	635.3	867.6	235.1	117.0	830.9	1047.9	115.3	353.3	618.7	169.0	387.1	276.6	1536.4	827.5	1.86	1.40	3.66	0.33	1.26	2.01	1.37	1.08
cingulipes	alb_054	-	872.0	663.6	905.5	240.1	123.3	839.9	1229.5	166.2	369.4	649.9	182.0	405.8	302.3	1776.2	864.4	2.05	1.34	3.57	0.45	1.46	1.95	1.36	1.04
cingulipes	alb_055	-	869.3	693.0	932.2	238.5	125.8	852.7	1248.9	170.7	390.4	680.9	194.6	409.3	305.3	1952.8	942.1	2.07	1.34	3.50	0.44	1.46	1.90	1.35	1.07
cingulipes	alb_056	-	733.2	607.6	814.5	216.0	114.1	711.6	1060.3	143.2	323.3	584.6	156.6	364.3	289.9	1753.6	869.1	2.02	1.26	3.73	0.44	1.49	1.89	1.34	1.11
cingulipes	alb_057	-	841.2	690.5	947.8	260.6	139.5	872.0	1186.8	166.9	379.9	656.2	180.1	422.8	304.5	1757.4	911.5	1.93	1.39	3.64	0.44	1.36	1.87	1.37	1.13
cingulipes	alb_058	-	754.1	611.3	860.6	211.5	118.8	780.4	1095.2	158.3	339.1	610.9	177.5	410.6	279.8	1705.3	813.7	2.10	1.47	3.44	0.47	1.40	1.78	1.41	1.14
cingulipes	alb_061	-	858.5	687.7	913.3	243.6	129.9	820.6	1188.5	155.5	376.6	673.7	192.2	410.0	294.8	1726.5	888.6	1.94	1.39	3.51	0.41	1.45	1.88	1.33	1.06
cingulipes	alb_062	-	804.1	628.2	848.6	218.2	123.9	761.9	1109.6	157.7	346.5	625.7	168.5	419.6	292.2	1584.6	829.1	1.91	1.44	3.71	0.46	1.46	1.76	1.35	1.06
cingulipes	alb_063	-	840.0	674.8	936.3	231.7	132.6	856.6	1206.5	157.9	395.1	671.3	195.5	462.3	286.9	1724.1	902.6	1.91	1.61	3.43	0.40	1.41	1.75	1.39	1.11
elatus	Palbi459	-	783.5	583.1	817.8	169.2	118.7	736.1	1108.5	149.3	320.7	624.7	147.5	449.1	295.8	1281.3	632.9	2.02	1.52	4.24	0.47	1.51	1.43	1.40	1.04
elatus	Palbi460	-	758.5	582.1	800.7	173.3	116.9	724.8	1090.4	174.4	352.6	596.5	128.9	464.8	282.0	1416.9	716.0	1.98	1.65	4.63	0.49	1.50	1.48	1.38	1.06
elatus	Palbi461	-	796.7	604.5	848.1	186.8	128.4	807.0	1204.9	213.2	371.8	622.7	150.8	505.5	297.9	1540.7	742.3	2.08	1.70	4.13	0.57	1.49	1.46	1.40	1.06
elatus	Palbi462	-	775.8	586.3	811.5	175.4	119.6	732.3	1117.3	174.1	335.7	602.8	140.6	472.6	285.5	1432.4	747.2	1.92	1.66	4.29	0.52	1.53	1.47	1.38	1.05
elatus	Palbi463	-	840.0	598.3	818.0	169.2	116.7	746.0	1162.4	193.8	330.9	623.5	140.6	483.5	295.8	1403.5	636.4	2.21	1.63	4.43	0.59	1.56	1.45	1.37	0.97
elatus	Palbi464	-	723.1	522.6	710.2	156.3	108.1	643.6	968.5	176.0	316.2	518.1	115.9	436.7	263.3	1198.3	648.6	1.85	1.66	4.47	0.56	1.50	1.45	1.36	0.98
elatus	Palbi465	-	859.1	639.7	889.9	188.0	126.4	824.5	1251.1	221.9	371.1	660.9	153.8	485.5	312.5	1654.9	750.6	2.20	1.55	4.30	0.60	1.52	1.49	1.39	1.04
elatus	Palbi466	-	800.3	571.0	806.0	174.5	116.5	750.5	1120.1	181.2	335.2	578.9	140.7	456.5	299.7	1419.1	715.3	1.98	1.52	4.11	0.54	1.49	1.50	1.41	1.01
elatus	Palbi467	-	770.7	593.0	807.1	181.2	125.6	738.3	1094.4	184.7	322.6	598.9	133.3	475.3	279.8	1374.6	591.4	2.32	1.70	4.49	0.57	1.48	1.44	1.36	1.05
elatus	Palbi468	-	763.6	575.8	794.0	179.3	125.8	734.0	1104.4	187.9	327.5	589.2	131.6	445.9	275.7	1392.2	645.4	2.16	1.62	4.48	0.57	1.50	1.43	1.38	1.04
elevatus	Palbi469	-	996.8	756.3	969.6	221.4	154.3	936.3	1411.7	197.8	507.8	841.1	243.3	488.6	360.5	2509.7	877.4	2.86	1.36	3.46	0.39	1.51	1.44	1.28	0.97
elevatus	Palbi470	-	932.2	735.2	966.9	216.9	141.6	908.9	1394.4	198.1	502.4	808.9	236.9	473.2	368.3	2468.3	830.9	2.97	1.28	3.41	0.39	1.53	1.53	1.32	1.04
elevatus	Palbi471	pronot. coll. miss, Gaster shrinked	888.0	704.9	874.1	216.2	125.7	831.2	NA	162.7	447.9	742.9	218.0	476.7	301.9	2284.7	925.4	2.47	1.58	3.41	0.36	NA	1.72	1.24	0.98
elevatus	Palbi472	-	961.7	766.4	1000.1	216.4	156.1	955.8	1453.3	212.1	482.7	850.1	254.5	471.2	350.9	2614.5	1011.7	2.58	1.34	3.34	0.44	1.52	1.39	1.30	1.04
elevatus	Palbi473	-	1135.2	886.5	1182.1	266.5	197.1	1188.3	1683.1	227.5	589.3	1038.5	305.3	580.1	443.8	3215.3	862.5	3.73	1.31	3.40	0.39	1.42	1.35	1.33	1.04
elevatus	Palbi474	-	1103.0	859.6	1126.7	244.8	176.2	1092.7	1661.1	211.7	536.3	1013.2	274.6	581.7	401.6	3198.7	1063.3	3.01	1.45	3.69	0.39	1.52	1.39	1.31	1.02
elevatus	Palbi475	-	1008.1	809.6	1090.0	232.4	163.6	1042.9	1506.7	236.4	551.0	906.5	279.6	524.1	372.0	2670.0	923.9	2.89	1.41	3.24	0.43	1.44	1.42	1.35	1.08
elevatus	Palbi476	-	936.4	744.5	1025.0	240.6	154.2	1042.1	1475.5	212.2	523.4	873.7	250.4	504.7	366.2	2499.6	994.1	2.51	1.38	3.49	0.41	1.42	1.56	1.38	1.09
elevatus	Palbi477	-	956.3	766.8	1044.2	233.9	151.5	997.6	1496.8	214.0	537.2	890.0	253.2	482.0	370.3	2602.5	1022.2	2.55	1.30	3.51	0.40	1.50	1.54	1.36	1.09
elevatus	Palbi478	-	871.1	709.1	931.1	222.6	138.0	853.5	1274.4	178.2	441.4	776.5	210.6	458.0	310.7	2342.3	815.2	2.87	1.47	3.69	0.40	1.49	1.61	1.31	1.07
eudecipiens	Palbi479	ant miss	NA	577.5	726.6	188.8	108.9	715.8	968.7	121.4	333.8	536.5	166.5	357.3	230.1	1203.5	693.8	1.73	1.55	3.22	0.36	1.35	1.73	1.26	NA
eudecipiens	Palbi480	ant right	674.4	534.7	707.2	181.2	105.5	650.6	936.4	137.6	294.0	510.5	147.1	360.1	243.2	1241.9	643.2	1.93	1.48	3.47	0.47	1.44	1.72	1.32	1.05
eudecipiens	Palbi481	-	674.9	535.4	679.7	178.5	103.5	611.7	841.2	112.5	296.6	499.3	133.9	362.4	230.0	1155.8	579.4	1.99	1.58	3.73	0.38	1.38	1.72	1.27	1.01
eudecipiens	Palbi482	-	754.0	594.9	806.0	207.5	121.3	720.8	1039.0	143.7	315.5	566.2	151.2	363.0	272.6	1511.6	544.1	2.78	1.33	3.75	0.46	1.44	1.71	1.35	1.07
eudecipiens	Palbi483	-	769.6	570.1	745.3	210.6	110.8	702.1	990.4	141.7	295.9	546.4	150.4	376.9	241.2	1415.9	592.2	2.39	1.56	3.63	0.48	1.41	1.90	1.31	0.97
eudecipiens	Palbi484	-	650.3	530.8	686.9	200.0	112.6	612.1	875.9	108.3	275.6	496.5	127.8	356.5	230.0	1173.8	540.8	2.17	1.55	3.88	0.39	1.43	1.78	1.29	1.06
eudecipiens	Palbi485	-	677.6	531.7	709.8	178.2	116.1	641.8	892.0	113.5	266.6	531.5	133.5	365.5	254.7	1295.5	469.1	2.76	1.44	3.98	0.43	1.39	1.54	1.33	1.05
eudecipiens	Palbi486	-	691.0	543.6	721.4	185.0	115.2	682.6	961.8	113.2	333.5	533.2	165.8	384.1	243.2	1175.5	665.4	1.77	1.58	3.22	0.34	1.41	1.61	1.33	1.04
hieracii	Palbi487	wing right	797.8	662.4	897.4	174.8	141.6	763.6	1048.7	216.6	316.6	605.2	142.5	429.7	274.5	1427.8	743.6	1.92	1.57	4.25	0.68	1.37	1.23	1.35	1.12
inclytus	alb_228	-	948.7	768.1	1094.0	241.3	161.0	971.9	1359.4	198.5	419.8	746.3	194.1	464.5	305.1	1778.9	862.6	2.06	1.52	3.85	0.47	1.40	1.50	1.42	1.15
inclytus	alb_229	-	989.4	777.3	1091.5	251.8	154.4	959.0	1310.3	209.7	425.1	747.9	192.4	479.7	305.1	1814.4	921.3	1.97	1.57	3.89	0.49	1.37	1.63	1.40	1.10
inclytus	alb_230	-	1014.9	820.3	1121.9	260.8	169.9	995.4	1444.7	215.5	419.5	811.0	220.1	476.0	312.2	1941.6	992.0	1.96	1.52	3.68	0.51	1.45	1.54	1.37	1.11
inclytus	alb_231	-	1070.7	830.0	1150.1	266.1	171.4	1043.4	1478.4	239.1	473.5	821.1	208.6	507.3	316.0	2089.5	957.8	2.18	1.61	3.94	0.50	1.42	1.55	1.39	1.07
inclytus	alb_232	-	882.7	669.8	947.5	228.5	131.5	844.7	1169.1	179.3	346.2	620.0	166.1	386.9	278.3	1478.3	723.7	2.04	1.39	3.73	0.52	1.38	1.74	1.41	1.07
inclytus	alb_233	-	947.3	737.3	1055.2	241.3	160.6	942.6	1284.0	194.0	427.3	712.6	196.9	475.1	312.5	1834.0	853.9	2.15	1.52	3.62	0.45	1.36	1.50	1.43	1.11
inclytus	alb_234	-	927.8	747.4	1070.3	247.3	162.4	938.0	1374.3	216.5	430.7	729.6	187.7	457.1	307.8	1890.9	819.8	2.31	1.48	3.89	0.50	1.47	1.52	1.43	1.15
inclytus	alb_235	-	956.5	804.5	1135.3	274.0	161.7	1044.9	1435.5	236.8	430.8	781.7	206.7	491.6	314.7	2000.2	966.8	2.07	1.56	3.78	0.55	1.37	1.69	1.41	1.19
inclytus	alb_236	ant rechts	981.8	761.4	1057.1	247.3	156.8	947.0	1332.0	214.2	404.4	753.2	200.7	447.7	311.7	1931.7	876.3	2.20	1.44	3.75	0.53	1.41	1.58	1.39	1.08
inclytus	alb_237	-	915.4	721.7	992.9	244.3	136.8	857.0	1256.9	188.7	383.5	706.1	188.3	409.3	305.6	1682.2	796.1	2.11	1.34	3.75	0.49	1.47	1.79	1.38	1.08
inclytus	alb_238	-	1070.6	818.7	1152.7	269.1	164.9	1067.3	1464.0	231.5	439.0	793.7	202.9	456.6	320.9	1931.9	949.1	2.04	1.42	3.91	0.53	1.37	1.63	1.41	1.08
inclytus	alb_239	-	982.4	752.4	1096.0	248.0	164.5	990.6	1317.0	208.6	450.2	758.1	187.9	452.1	317.6	1817.1	867.4	2.10	1.42	4.03	0.46	1.33	1.51	1.46	1.12
inclytus	alb_240	ta3 rechts	963.0	741.8	1068.9	248.8	158.6	920.0	1324.8	204.1	381.1	728.8	194.5	433.4	324.8	1775.7	880.2	2.02	1.33	3.75	0.54	1.44	1.57	1.44	1.11
inclytus	alb_241	ta3 + ant rechts	948.0	719.4	1045.2	236.8	154.7	921.5	1282.3	199.6	401.4	692.4	184.9	411.5	306.5	1710.6	847.0	2.02	1.34	3.74	0.50	1.39	1.53	1.45	1.10
inclytus	alb_242	-	1031.8	796.0	1119.5	258.6	155.6	960.6	1441.9	207.1	437.5	735.1	199.2	444.2	322.2	1869.1	887.5	2.11	1.38	3.69	0.47	1.50	1.66	1.41	1.09
inclytus	alb_243	-	906.1	700.8	985.4	228.9	136.1	909.9	1282.8	203.7	387.2	686.3	182.8	419.7	297.4	1635.4	828.9	1.97	1.41	3.76	0.53	1.41	1.68	1.41	1.09
inclytus	alb_244	-	1005.8	786.3	1095.5	257.1	168.8	1042.2	1394.2	222.3	451.0	790.3	193.9	460.0	336.5	1930.3	916.7	2.11	1.37	4.08	0.49	1.34	1.52	1.39	1.09
inclytus	alb_245	-	947.1	735.9	1028.2	243.5	142.8	915.6	1324.6	207.6	392.4	709.6	188.3	438.6	316.3	1785.3	860.4	2.08	1.39	3.77	0.53	1.45	1.71	1.40	1.09
inclytus	alb_246	-	967.6	737.6	1044.0	234.5	159.0	894.5	1275.9	177.1	402.6	723.5	196.2	431.8	326.6	1797.6	803.7	2.24	1.32	3.69	0.44	1.43	1.48	1.42	1.08
inclytus	alb_247	-	1022.7	797.3	1161.2	262.8	163.6	1004.4	1484.7	250.5	451.0	775.3	201.8	469.1	317.3	1977.8	907.9	2.18	1.48	3.84	0.56	1.48	1.61	1.46	1.14
inclytus	alb_248	ant rechts	1072.8	826.3	1163.5	260.1	185.0	1104.9	1422.3	214.3	446.5	805.7	216.6	479.5	334.1	1871.6	961.0	1.95	1.44	3.72	0.48	1.29	1.41	1.41	1.08
inclytus	alb_249	-	1099.6	841.2	1172.1	279.6	174.5	1010.2	1476.4	246.2	437.4	807.7	211.0	451.0	337.5	1880.8	844.3	2.23	1.34	3.83	0.56	1.46	1.60	1.39	1.07
inclytus	alb_250	-	1031.3	734.0	1045.3	239.8	152.8	906.5	1293.6	187.2	392.5	721.2	188.4	448.0	305.2	1731.6	901.2	1.92	1.47	3.83	0.48	1.43	1.57	1.42	1.01
inclytus	alb_251	-	943.8	736.7	1037.3	242.8	140.6	889.2	1271.8	193.6	376.7	696.9	190.5	437.2	324.6	1742.0	831.1	2.10	1.35	3.66	0.51	1.43	1.73	1.41	1.10
inclytus	alb_252	ant rechts	996.5	774.2	1073.3	257.0	170.5	971.5	1318.3	189.7	422.9	769.7	199.6	469.0	295.3	1760.5	871.0	2.02	1.59	3.86	0.45	1.36	1.51	1.39	1.08
inclytus	alb_253	-	939.6	725.4	1013.3	229.3	148.1	929.0	1244.8	187.3	377.7	708.4	189.5	419.5	305.6	1624.7	817.6	1.99	1.37	3.74	0.50	1.34	1.55	1.40	1.08
inclytus	alb_254	-	802.9	618.2	861.7	210.5	124.9	737.6	1000.1	157.9	351.7	593.6	161.2	356.4	257.5	1299.6	741.0	1.75	1.38	3.68	0.45	1.36	1.68	1.39	1.07
inclytus	alb_255	-	956.0	752.5	1024.8	254.8	154.8	896.1	1285.1	196.4	374.3	716.3	178.2	439.1	307.0	1672.1	746.4	2.24	1.43	4.02	0.52	1.43	1.65	1.36	1.07
inclytus	alb_256	ant rechts	983.9	769.0	1028.2	227.8	160.8	900.4	1341.6	211.6	409.7	726.6	189.4	442.3	282.2	1699.1	796.6	2.13	1.57	3.84	0.52	1.49	1.42	1.34	1.05
inclytus	alb_257	ta3 rechts	893.3	713.3	1014.7	222.5	140.3	891.6	1284.1	209.8	382.2	684.0	172.5	411.7	291.6	1578.1	822.8	1.92	1.41	3.96	0.55	1.44	1.59	1.42	1.14
integer	NHMUK 010834595	-	727.4	683.5	855.8	205.8	135.3	817.1	1167.4	183.3	408.3	660.1	170.8	458.0	303.1	1786.9	583.1	3.06	1.51	3.86	0.45	1.43	1.52	1.25	1.18
integer	NHMUK 010834597	-	686.7	649.1	831.7	203.4	134.2	748.8	1109.3	165.8	339.9	610.4	160.5	451.5	276.5	1595.1	741.5	2.15	1.63	3.80	0.49	1.48	1.52	1.28	1.21
integer	NHMUK 010834600	ant miss	NA	619.7	766.9	169.6	126.9	696.3	1045.0	148.9	340.0	585.6	146.2	382.3	254.6	1502.2	623.7	2.41	1.50	4.01	0.44	1.50	1.34	1.24	NA
integer	NHMUK 010834602	-	903.1	822.3	1068.3	237.3	169.0	1024.1	1473.7	230.6	493.2	833.3	217.2	587.0	365.8	2681.0	897.7	2.99	1.60	3.84	0.47	1.44	1.40	1.30	1.18
integer	NHMUK 010749478	-	885.2	817.7	1047.0	230.3	176.6	1020.9	1471.2	233.5	465.8	771.6	212.3	557.6	359.7	2491.1	789.7	3.15	1.55	3.63	0.50	1.44	1.30	1.28	1.18
intermedius	Palbi495	-	861.1	728.6	994.2	210.2	157.4	851.3	1167.1	171.8	366.0	653.8	167.0	389.8	262.8	1537.7	776.2	1.98	1.48	3.91	0.47	1.37	1.33	1.36	1.15
intermedius	Palbi496	-	838.7	703.4	934.6	215.8	149.7	858.9	1253.4	185.4	369.6	649.6	183.9	446.9	305.0	1720.5	724.6	2.37	1.47	3.53	0.50	1.46	1.44	1.33	1.11
intermedius	Palbi497	-	889.7	726.6	976.0	235.7	149.2	865.7	1225.4	170.3	380.2	672.2	181.6	434.7	292.6	1677.8	771.9	2.17	1.49	3.70	0.45	1.42	1.58	1.34	1.10
intermedius	Palbi498	-	846.3	686.2	903.4	231.5	137.6	832.4	1187.8	185.4	356.5	630.1	174.2	444.3	317.5	1585.6	802.7	1.98	1.40	3.62	0.52	1.43	1.68	1.32	1.07
intermedius	Palbi499	wing right	800.5	599.2	783.1	203.4	120.0	707.2	999.4	147.4	300.6	543.7	145.2	386.4	285.6	1438.6	730.0	1.97	1.35	3.75	0.49	1.41	1.69	1.31	0.98
intermedius	Palbi500	-	877.2	710.7	968.8	231.8	145.8	877.1	1245.2	193.6	382.8	668.0	172.2	444.1	297.3	1739.7	872.1	1.99	1.49	3.88	0.51	1.42	1.59	1.36	1.10
intermedius	Palbi501	-	869.0	707.9	960.2	226.0	146.9	884.4	1250.1	181.6	375.0	667.0	182.2	428.2	318.1	1720.6	874.9	1.97	1.35	3.66	0.48	1.41	1.54	1.36	1.10
intermedius	Palbi502	fm3 right	828.4	682.2	888.8	208.6	135.7	785.3	1176.8	195.7	336.1	606.9	159.6	393.5	303.3	1629.1	749.9	2.17	1.30	3.80	0.58	1.50	1.54	1.30	1.07
intermedius	150	-	947.3	745.8	983.1	238.0	137.7	905.1	1273.6	193.5	384.2	690.5	187.6	440.3	289.7	1524.4	778.9	1.96	1.52	3.68	0.50	1.41	1.73	1.32	1.04
intermedius	151	-	880.2	741.6	981.1	239.5	154.4	913.3	1234.5	174.0	391.1	696.1	185.3	438.5	320.5	1722.3	696.6	2.47	1.37	3.76	0.44	1.35	1.55	1.32	1.11
intermedius	152	-	875.9	745.2	1023.7	246.9	145.4	903.8	1298.7	194.3	393.3	697.0	189.8	408.4	310.3	1790.9	796.9	2.25	1.32	3.67	0.49	1.44	1.70	1.37	1.17
intermedius	153	-	883.9	700.1	953.0	227.7	132.0	863.3	1262.2	190.0	381.3	662.4	180.2	443.3	345.5	1806.4	890.7	2.03	1.28	3.68	0.50	1.46	1.72	1.36	1.08
intermedius	154	-	819.5	725.4	969.7	248.2	148.1	858.0	1205.7	170.3	357.9	662.4	178.5	409.0	283.7	1573.0	824.7	1.91	1.44	3.71	0.48	1.41	1.68	1.34	1.18
intermedius	155	-	899.5	710.6	942.4	229.4	141.0	834.0	1205.3	171.8	368.7	689.0	179.8	426.2	315.8	1637.5	796.9	2.05	1.35	3.83	0.47	1.45	1.63	1.33	1.05
intermedius	156	-	928.6	711.7	948.0	232.6	137.5	850.3	1241.3	195.3	386.5	646.3	177.2	463.5	325.8	1765.8	780.9	2.26	1.42	3.65	0.51	1.46	1.69	1.33	1.02
intermedius	157	-	838.4	685.2	913.5	217.1	139.8	797.7	1176.7	184.0	336.0	652.4	164.3	395.3	309.0	1634.7	755.7	2.16	1.28	3.97	0.55	1.48	1.55	1.33	1.09
intermedius	158	-	916.5	717.3	949.2	232.2	142.5	873.2	1278.4	195.9	373.7	683.1	183.8	458.0	305.5	1843.5	793.2	2.32	1.50	3.72	0.52	1.46	1.63	1.32	1.04
intermedius	159	-	918.3	751.9	1004.1	234.5	145.6	896.5	1302.9	189.1	382.7	727.0	189.1	454.6	327.3	1797.3	862.3	2.08	1.39	3.84	0.49	1.45	1.61	1.34	1.09
intermedius	160	-	938.8	726.4	993.0	237.3	137.8	884.8	1294.9	180.1	390.3	726.2	184.6	429.8	325.1	1798.9	803.6	2.24	1.32	3.93	0.46	1.46	1.72	1.37	1.06
intermedius	161	-	827.7	661.4	887.5	225.5	124.7	777.4	1119.7	168.0	339.7	640.4	160.5	406.0	307.8	1588.1	752.5	2.11	1.32	3.99	0.49	1.44	1.81	1.34	1.07
intermedius	162	-	869.9	683.7	924.5	223.9	135.8	804.2	1207.9	202.7	358.3	660.2	174.8	444.1	314.8	1621.6	762.4	2.13	1.41	3.78	0.57	1.50	1.65	1.35	1.06
intermedius	163	-	NA	734.7	981.9	247.8	147.9	878.0	1282.5	193.6	402.3	708.1	189.8	455.4	319.1	1755.7	892.2	1.97	1.43	3.73	0.48	1.46	1.68	1.34	NA
intermedius	164	-	940.2	782.3	1048.8	253.1	147.7	959.6	1397.6	205.7	432.1	749.0	195.1	477.2	358.8	1945.2	940.3	2.07	1.33	3.84	0.48	1.46	1.71	1.34	1.12
intermedius	165	-	900.1	753.6	1012.6	237.9	148.6	895.1	1299.1	203.6	409.8	724.0	182.4	461.4	348.5	1839.8	831.2	2.21	1.32	3.97	0.50	1.45	1.60	1.34	1.12
intermedius	166	-	968.0	784.1	1071.4	256.0	161.4	965.1	1397.8	198.1	440.7	746.9	206.4	446.5	321.8	1853.5	911.3	2.03	1.39	3.62	0.45	1.45	1.59	1.37	1.11
intermedius	167	-	951.4	774.2	1071.6	249.8	166.2	940.2	1415.6	222.0	431.7	756.2	185.3	431.1	325.0	1957.5	847.1	2.31	1.33	4.08	0.51	1.51	1.50	1.38	1.13
intermedius	168	-	1016.9	830.8	1132.3	265.6	175.8	1021.4	1512.7	239.6	428.3	804.5	222.6	484.8	378.5	2035.0	925.0	2.20	1.28	3.61	0.56	1.48	1.51	1.36	1.11
intermedius	169	-	911.1	758.8	1016.0	250.9	159.6	929.8	1350.0	218.1	409.1	721.6	204.6	473.6	317.4	1778.4	769.9	2.31	1.49	3.53	0.53	1.45	1.57	1.34	1.12
intermedius	170	-	906.1	722.0	973.0	231.6	142.8	890.1	1270.3	191.0	388.7	691.2	179.7	453.2	320.7	1687.9	770.6	2.19	1.41	3.85	0.49	1.43	1.62	1.35	1.07
intermedius	171	-	693.7	624.4	846.2	204.2	121.6	744.7	1034.3	172.5	337.9	572.2	166.5	430.9	278.9	1552.3	750.1	2.07	1.54	3.44	0.51	1.39	1.68	1.36	1.22
intermedius	172	-	978.7	781.6	1066.7	259.1	159.3	911.9	1406.4	229.0	447.5	724.2	191.0	461.2	306.0	1843.9	897.7	2.05	1.51	3.79	0.51	1.54	1.63	1.36	1.09
intermedius	173	-	900.2	748.8	1006.9	243.5	156.1	906.2	1314.4	181.0	398.2	707.9	195.2	451.6	321.4	1713.8	795.3	2.15	1.41	3.63	0.45	1.45	1.56	1.34	1.12
intermedius	174	-	963.8	754.9	962.6	247.9	146.3	900.9	1291.3	188.3	397.9	713.4	188.7	487.0	316.8	1736.6	799.2	2.17	1.54	3.78	0.47	1.43	1.69	1.28	1.00
janstai	Baur2410	-	1033.2	727.0	980.8	222.2	184.8	828.9	1418.9	279.0	380.3	680.6	175.4	533.2	314.2	2156.9	403.3	5.35	1.70	3.88	0.73	1.71	1.20	1.35	0.95
janstai	Baur2411	-	1034.5	693.8	964.8	223.5	187.7	815.1	1384.4	287.8	344.9	674.9	150.9	556.9	313.6	2089.8	414.9	5.04	1.78	4.47	0.83	1.70	1.19	1.39	0.93
lactucae	Baur 1739	Reference coll	695.8	NA	814.3	175.6	130.7	721.1	1036.4	153.0	324.2	559.4	150.1	376.7	265.2	1191.2	674.0	1.77	1.42	3.73	0.47	1.44	1.34	NA	1.17
musaeus	Palbi503	-	1063.0	750.2	1099.2	209.8	183.1	1030.5	1364.9	232.7	484.2	828.7	214.8	500.4	338.2	1948.7	790.3	2.47	1.48	3.86	0.48	1.32	1.15	1.47	1.03
musaeus	Palbi504	-	1079.4	717.9	1034.3	216.5	176.2	991.0	1333.8	218.4	480.7	747.4	212.9	477.6	343.6	1840.0	904.5	2.03	1.39	3.51	0.45	1.35	1.23	1.44	0.96
musaeus	Palbi505	ant miss	NA	856.0	1248.5	253.8	216.3	1212.6	1656.6	275.2	545.1	949.2	262.0	632.2	411.1	2428.6	955.5	2.54	1.54	3.62	0.50	1.37	1.17	1.46	NA
musaeus	Palbi506	-	1308.8	900.4	1348.8	256.0	229.8	1326.0	1779.4	300.6	588.0	762.6	190.9	643.0	437.4	2312.1	1082.5	2.14	1.47	4.00	0.51	1.34	1.11	1.50	1.03
musaeus	Palbi642	-	1034.8	760.7	1141.4	208.7	191.7	1079.7	1486.1	256.6	518.9	788.0	199.6	482.5	341.4	2051.6	807.2	2.54	1.41	3.95	0.49	1.38	1.09	1.50	1.10
musaeus	Palbi643	-	1258.6	929.5	1392.1	257.2	230.6	1317.3	1778.6	331.0	591.1	1013.4	284.6	609.5	400.4	2587.0	969.3	2.67	1.52	3.56	0.56	1.35	1.12	1.50	1.11
myopitae	Palbi405	-	825.7519	594.1068	797.1967	206.5419	113.4622	NA	1288.2543	149.4861	309.2283	628.2512	167.4651	466.9187	299.3655	1901.9495	737.5222	2.58	1.56	3.75	0.48	NA	1.82	1.34	0.97
myopitae	Palbi406	-	843.6844	NA	787.384	208.2761	113.4847	NA	1142.0753	148.9405	327.4486	629.8122	153.7189	461.4161	321.2841	2022.8448	779.142	2.60	1.44	4.10	0.45	NA	1.84	NA	0.93
myopitae	Palbi407	-	890.9568	655.9029	848.2536	198.4994	123.3661	818.81	1240.6528	166.9325	297.7529	690.2772	174.8266	467.2659	290.9882	2270.976	792.9944	2.86	1.61	3.95	0.56	1.52	1.61	1.29	0.95
myopitae	Palbi408	-	812.0332	567.4934	786.4676	187.2316	115.0431	NA	1115.0252	162.4687	297.7529	641.3794	161.2821	440.2196	290.7054	2000.812	761.066	2.63	1.51	3.98	0.55	NA	1.63	1.39	0.97
myopitae	Palbi604	-	NA	621.0599	845.8767	208.6954	131.9163	NA	1216.9941	164.8006	313.5663	689.5028	178.3703	488.8509	347.23	2162.9755	855.5883	2.53	1.41	3.87	0.53	NA	1.58	1.36	NA
myopitae	Palbi605	-	864.8633	660.9638	876.5509	218.9394	128.4093	NA	1285.7222	NA	NA	716.1787	183.8173	490.976	357.9018	NA	NA	NA	1.37	3.90	NA	NA	1.71	1.33	1.01
myopitae	Palbi606	-	902.1178	NA	908.2719	228.632	119.6818	902.27	1220.3341	166.9325	336.1205	726.5399	193.985	502.2901	349.8795	2274.1035	801.8562	2.84	1.44	3.75	0.50	1.35	1.91	NA	1.01
myopitae	Palbi607	-	739.4962	534.1395	746.0481	199.7387	95.3274	660.09	1058.0126	167.0544	338.3534	516.0055	137.5905	443.7508	279.9942	NA	NA	NA	1.58	3.75	0.49	1.60	2.10	1.40	1.01
myopitae	Palbi608	-	820.8946	599.2788	796.9928	204.5237	117.2336	NA	1114.3222	146.6859	288.7306	643.0787	162.7971	470.0884	335.1883	2089.5727	773.3821	2.70	1.40	3.95	0.51	NA	1.74	1.33	0.97
myopitae	Palbi609	-	NA	661.9002	888.7333	222.2262	123.0152	NA	1200.1357	169.9082	374.6059	724.5624	177.45	469.1784	325.4106	2229.1155	806.0431	2.77	1.44	4.08	0.45	NA	1.81	1.34	NA
myopitae	Palbi610	-	852.3958	677.2946	890.5506	228.0456	128.695	NA	1244.2473	162.4217	311.5723	719.6585	184.4972	505.2745	303.0143	2366.8017	837.5643	2.83	1.67	3.90	0.52	NA	1.77	1.31	1.04
myopitae	Palbi611	-	898.0091	670.3951	866.1684	221.0526	130.6541	NA	1205.5014	171.6658	296.2444	697.226	171.962	481.7314	303.8945	2489.1027	797.0879	3.12	1.59	4.05	0.58	NA	1.69	1.29	0.96
myopitae	Palbi612	-	835.8048	636.3461	852.6435	221.0731	120.3759	NA	1172.0341	153.6486	347.3684	690.3177	178.2098	468.0451	315.8119	2152.4549	851.3712	2.53	1.48	3.87	0.44	NA	1.84	1.34	1.02
myopitae	Palbi613	-	817.1518	640.7961	860.1714	212.0421	130.9485	NA	1157.1451	153.4	385.7143	680.4445	175.9656	442.3311	318.8112	2168.6538	846.5824	2.56	1.39	3.87	0.40	NA	1.62	1.34	1.05
myopitae	Palbi614	-	796.4451	576.9544	782.6544	178.1991	112.6127	679.71	1035.4268	137.6125	279.6992	579.9757	129.6992	394.7626	280.8474	1853.8997	711.4794	2.61	1.41	4.47	0.49	1.52	1.58	1.36	0.98
myopitae	Palbi615	-	793.985	572.9368	759.4	198.5091	109.4217	NA	1152.2193	157.9108	311.3109	662.1136	175.5281	470.5292	326.0922	NA	NA	NA	1.44	3.77	0.51	NA	1.81	1.33	0.96
myopitae	Palbi616	-	875.188	643.8216	859.4459	208.7563	125.5988	NA	1229.3254	151.1447	336.0978	665.7231	175.9977	468.1552	320.4613	2215.6574	797.0879	2.78	1.46	3.78	0.45	NA	1.66	1.33	0.98
myopitae	Palbi617	-	949.6166	661.6815	917.2982	216.5414	135.7138	NA	1288.2543	173.7428	306.8001	724.285	186.6874	496.6838	338.139	2292.0841	878.0916	2.61	1.47	3.88	0.57	NA	1.60	1.39	0.97
myopitae	Palbi618	-	782.8238	568.4708	756.6062	179.7008	116.3374	669.55	1026.4744	126.3963	311.2864	583.5308	142.0336	436.1317	279.2462	NA	NA	NA	1.56	4.11	0.41	1.53	1.54	1.33	0.97
myopitae	Palbi619	-	893.5178	643.8216	848.1323	213.2653	122.3307	NA	1229.0067	151.1951	347.4343	713.7414	172.7369	455.8749	327.5193	NA	NA	NA	1.39	4.13	0.44	NA	1.74	1.32	0.95
ochrocerus	Palbi511	-	733.8	669.4	918.8	223.7	148.6	852.9	1213.3	167.3	349.1	653.8	177.2	372.7	302.7	1552.8	849.5	1.83	1.23	3.69	0.48	1.42	1.50	1.37	1.25
ochrocerus	Palbi512	-	805.9	683.7	952.3	227.4	151.9	879.7	1232.7	159.4	356.4	664.7	177.5	415.2	318.2	1475.1	885.3	1.67	1.30	3.75	0.45	1.40	1.50	1.39	1.18
ochrocerus	Palbi513	fm3 right	884.4	726.2	1011.1	235.7	172.4	929.5	1355.0	207.6	377.1	718.1	184.4	437.4	351.6	1717.9	927.7	1.85	1.24	3.89	0.55	1.46	1.37	1.39	1.14
ochrocerus	Palbi514	-	754.6	650.9	908.6	217.0	154.5	798.0	1182.0	174.9	329.7	627.3	172.6	388.8	298.1	1562.1	793.5	1.97	1.30	3.63	0.53	1.48	1.40	1.40	1.20
ochrocerus	Palbi515	-	791.5	657.3	928.8	215.5	141.4	835.8	1224.1	183.5	325.2	660.0	186.6	425.0	310.4	1541.6	841.8	1.83	1.37	3.54	0.56	1.46	1.52	1.41	1.17
ochrocerus	Palbi516	-	815.5	721.9	1004.8	246.3	157.9	926.7	1342.9	198.1	399.7	704.4	180.4	439.9	345.5	1639.4	909.6	1.80	1.27	3.91	0.50	1.45	1.56	1.39	1.23
parietinae	Palbi517	-	867.8	681.2	957.7	257.9	143.9	805.3	1217.5	213.2	349.8	615.6	162.4	393.6	272.9	1339.9	879.5	1.52	1.44	3.79	0.61	1.51	1.79	1.41	1.10
parietinae	Palbi518	-	896.0	758.1	1057.3	280.1	174.9	885.9	1414.4	266.4	459.4	698.5	167.5	405.2	311.3	1448.9	866.4	1.67	1.30	4.17	0.58	1.60	1.60	1.39	1.18
parietinae	Palbi519	-	934.8	775.2	1117.3	257.6	182.5	945.1	1434.7	263.5	453.4	718.9	187.6	466.7	304.2	1446.2	1019.5	1.42	1.53	3.83	0.58	1.52	1.41	1.44	1.20
parietinae	Palbi520	fm3 right	857.8	684.8	1003.3	253.4	165.1	834.9	1289.1	240.6	392.5	642.3	173.1	399.8	296.6	1537.8	981.7	1.57	1.35	3.71	0.61	1.54	1.53	1.46	1.17
parietinae	Palbi521	Gaster shrinked	873.7	767.9	1106.1	283.5	175.6	941.3	1408.8	251.1	441.7	733.1	187.8	430.9	314.2	1366.7	954.9	1.43	1.37	3.90	0.57	1.50	1.61	1.44	1.27
parietinae	Palbi522	-	912.6	711.0	1010.5	257.2	161.6	836.7	1287.8	238.0	386.9	656.5	180.0	397.9	291.7	1512.7	1086.8	1.39	1.36	3.65	0.62	1.54	1.59	1.42	1.11
parietinae	Palbi523	-	850.9	753.2	1045.5	276.8	177.1	916.2	1385.4	255.5	447.8	689.2	171.0	399.3	298.5	1352.1	877.3	1.54	1.34	4.03	0.57	1.51	1.56	1.39	1.23
parietinae	Palbi524	ant miss, Gaster shrinked	NA	843.3	1189.3	284.5	198.8	1023.9	1528.9	260.0	477.2	792.7	197.0	510.9	327.4	1542.7	1100.2	1.40	1.56	4.02	0.54	1.49	1.43	1.41	NA
parietinae	Palbi525	-	836.9	674.7	933.8	221.6	160.4	768.1	1192.0	200.4	360.9	616.6	159.6	397.2	276.6	1267.9	847.3	1.50	1.44	3.86	0.56	1.55	1.38	1.38	1.12
parietinae	Palbi644	-	968.5	764.3	1148.7	272.2	189.0	958.3	1457.0	243.2	461.7	764.5	191.7	491.3	334.6	1378.8	935.4	1.47	1.47	3.99	0.53	1.52	1.44	1.50	1.19
patro	Palbi526	Gaster shrinked	881.5	677.3	904.8	220.5	142.5	866.3	1192.9	159.0	375.6	713.4	188.5	457.2	298.3	2061.2	495.3	4.16	1.53	3.78	0.42	1.38	1.55	1.34	1.03
patro	Palbi645	ant miss	NA	716.1	966.0	219.6	152.7	915.2	1277.3	159.2	400.0	756.8	197.4	506.4	296.5	2152.8	611.5	3.52	1.71	3.83	0.40	1.40	1.44	1.35	NA
pilosellae	M�lt1	Stockholm coll.	816.6	NA	940.0	227.3	150.0	883.4	1205.0	196.1	377.7	660.9	181.1	418.4	319.2	1647.0	653.9	2.52	1.31	3.65	0.52	1.36	1.51	NA	1.15
pilosellae	M�lt2	Stockholm coll.	856.1	694.9	929.0	233.9	132.8	925.5	1234.6	159.8	389.5	729.7	199.6	504.1	315.8	1855.6	619.9	2.99	1.60	3.66	0.41	1.33	1.76	1.34	1.09
pilosellae	M�lt4	Stockholm coll.	892.0	738.0	943.3	238.8	147.1	962.7	1303.8	180.1	447.7	739.5	216.0	500.8	333.0	1799.3	680.0	2.65	1.50	3.42	0.40	1.35	1.62	1.28	1.06
pilosellae	M�lt5	Stockholm coll.	813.2	674.1	907.0	221.5	133.1	854.3	1156.6	174.1	363.9	NA	NA	406.0	295.2	1571.6	623.8	2.52	1.38	NA	0.48	1.35	1.66	1.35	1.12
pilosellae	M�lt6	Stockholm coll.	810.2	664.4	876.4	221.1	127.3	826.4	1187.0	148.3	383.5	672.0	185.8	428.6	305.8	1801.9	608.0	2.96	1.40	3.62	0.39	1.44	1.74	1.32	1.08
platyphilus	Palbi527	head miss	NA	NA	NA	NA	NA	616.6	860.9	176.7	246.2	507.5	112.8	314.3	222.3	816.9	547.9	1.49	1.41	4.50	0.72	1.40	NA	NA	NA
platyphilus	Baur 2527		721.6	748.9	1055.8	236.2	205.0	846.0	1146.1	242.5	NA	664.7	157.6	362.8	268.4	979.1	860.4	1.14	1.35	4.22	NA	1.35	1.15	1.41	1.46
platyphilus	FF15		658.0	642.1	911.4	213.2	181.8	776.2	1012.4	241.4	329.0	616.6	139.5	370.7	290.9	1330.8	738.6	1.80	1.27	4.42	0.73	1.30	1.17	1.42	1.39
puparum	Palbi528	-	1098.0	771.9	1091.1	200.8	216.2	870.3	1429.3	349.6	385.7	785.9	175.7	469.2	314.2	1328.5	878.8	1.51	1.49	4.47	0.91	1.64	0.93	1.41	0.99
puparum	Palbi529	-	1012.8	695.3	1017.9	195.1	196.4	756.4	1284.6	312.8	360.7	713.9	146.7	409.2	296.0	1154.5	782.1	1.48	1.38	4.87	0.87	1.70	0.99	1.46	1.00
puparum	Palbi530	-	1026.6	685.0	985.6	194.0	195.9	768.8	1225.1	285.4	322.6	719.5	142.7	352.2	298.8	1212.3	796.7	1.52	1.18	5.04	0.88	1.59	0.99	1.44	0.96
puparum	Palbi531	-	1021.1	702.7	1037.0	205.8	190.3	820.8	1294.1	312.1	369.6	801.2	180.1	435.1	328.3	1242.7	878.2	1.42	1.33	4.45	0.84	1.58	1.08	1.48	1.02
puparum	Palbi532	-	999.7	700.0	995.6	203.5	185.7	797.2	1257.0	277.0	352.8	727.3	157.6	417.3	300.8	1225.6	829.0	1.48	1.39	4.61	0.78	1.58	1.10	1.42	1.00
scandiae	Holotype	ant.l miss	NA	469.6032	641.0022	167.2145	105.1495	532.8085	824.2702	119.5512	269.7448	433.3359	111.6598	290.204	180.0893	886.0749	524.7366	1.69	1.61	3.88	0.44	1.55	1.59	1.36	NA
scandiae	Palbi425	Reference coll	NA	NA	619.6	166.6	110.6	562.8	775.2	115.1	264.5	422.1	113.6	314.1	185.2	NA	NA	NA	1.70	3.72	0.43	1.38	1.51	NA	NA
scandiae	Palbi426	Reference coll	527.8	445.5	595.2	175.7	109.8	NA	NA	NA	NA	431.8	116.2	306.0	187.9	NA	585.5	NA	1.63	3.72	NA	NA	1.60	1.34	1.13
scandiae	Palbi427	Reference coll	NA	491.6	664.8	162.8	117.9	601.6	823.1	141.0	282.4	NA	119.9	326.2	187.8	NA	NA	NA	1.74	NA	0.50	1.37	1.38	1.35	NA
semotus	Palbi533	gst.l miss	917.3	652.1	908.5	194.0	141.1	801.6	1162.9	194.8	362.1	668.2	169.2	479.7	293.7	NA	833.1	NA	1.63	3.95	0.54	1.45	1.38	1.39	0.99
semotus	Palbi534	-	910.5	677.8	909.0	194.4	136.8	832.1	1193.4	202.1	390.8	679.8	174.9	435.6	302.5	1796.1	957.1	1.88	1.44	3.89	0.52	1.43	1.42	1.34	1.00
semotus	Palbi535	-	954.1	714.1	1001.6	217.3	156.8	891.1	1250.2	195.5	380.1	749.6	184.6	464.1	322.7	2022.3	633.4	3.19	1.44	4.06	0.51	1.40	1.39	1.40	1.05
semotus	Palbi536	-	961.1	679.1	941.0	205.3	150.1	823.4	1225.7	192.9	354.5	667.9	163.5	472.4	312.3	1814.9	664.4	2.73	1.51	4.09	0.54	1.49	1.37	1.39	0.98
sequester	Palbi537	OOL right	885.7	741.1	1049.0	264.5	165.7	891.7	1320.4	194.4	335.7	714.7	194.0	463.3	286.5	1591.3	914.6	1.74	1.62	3.68	0.58	1.48	1.60	1.42	1.18
sequester	Palbi538	ant right	762.1	598.5	824.0	213.3	129.4	694.8	1045.1	154.0	275.3	565.6	146.3	371.6	241.7	1288.5	728.1	1.77	1.54	3.87	0.56	1.50	1.65	1.38	1.08
sequester	Palbi539	-	687.9	535.2	735.0	180.8	104.4	635.7	914.7	99.9	248.7	500.9	146.4	338.5	230.2	1336.0	602.7	2.22	1.47	3.42	0.40	1.44	1.73	1.37	1.07
sequester	Palbi540	-	710.9	551.7	748.1	195.5	102.4	652.6	900.7	111.3	248.6	517.4	136.9	359.3	237.3	1342.0	571.1	2.35	1.51	3.78	0.45	1.38	1.91	1.36	1.05
sequester	Palbi541	-	949.9	795.5	1147.9	266.4	176.0	982.0	1449.9	218.3	382.7	747.9	219.4	472.2	307.3	1697.5	1029.1	1.65	1.54	3.41	0.57	1.48	1.51	1.44	1.21
solidaginis	Palbi542	-	836.6	662.6	878.2	204.5	137.9	806.5	1217.6	167.0	391.7	654.5	178.8	469.9	293.5	1581.1	773.8	2.04	1.60	3.66	0.43	1.51	1.48	1.33	1.05
solidaginis	Palbi543	-	767.6	644.8	834.3	203.4	138.4	797.9	1149.9	163.2	353.3	627.5	169.9	469.2	278.5	1421.9	708.8	2.01	1.68	3.69	0.46	1.44	1.47	1.29	1.09
solidaginis	Palbi544	-	777.2	677.2	850.8	195.1	145.9	790.0	1208.8	153.1	372.0	653.9	178.6	452.4	282.2	1488.3	838.8	1.77	1.60	3.66	0.41	1.53	1.34	1.26	1.09
speculifer	NHMUK010749424	-	931.7	781.1	1089.5	278.2	157.6	967.2	1474.6	215.0	422.0	767.6	207.5	463.9	348.3	2058.4	847.3	2.43	1.33	3.70	0.51	1.52	1.77	1.39	1.17
speculifer	NHMUK010749426	-	788.6	661.0	901.5	236.8	128.0	775.8	1183.1	182.4	344.0	631.2	164.3	402.3	293.6	1355.3	629.1	2.15	1.37	3.84	0.53	1.53	1.85	1.36	1.14
speculifer	NHMUK010749428	no head height	744.4	NA	810.9	213.2	116.3	704.2	1039.8	150.6	321.6	574.4	145.2	364.3	280.5	1410.6	677.7	2.08	1.30	3.96	0.47	1.48	1.83	#WERT!	1.09
speculifer	NHMUK010749429	-	905.3	739.2	1029.2	248.7	145.0	946.2	1362.6	204.2	428.2	716.7	200.0	439.6	310.0	1864.9	768.9	2.43	1.42	3.58	0.48	1.44	1.72	1.39	1.14
speculifer	NHMUK010749430	-	842.5	693.0	919.3	238.0	129.0	831.5	1232.4	182.2	374.5	668.0	163.5	397.2	286.1	1675.3	803.9	2.08	1.39	4.08	0.49	1.48	1.85	1.33	1.09
temporalis	Palbi545	-	930.1	779.1	976.8	219.7	156.8	902.0	1316.4	196.0	429.0	723.1	206.0	510.8	294.8	2118.0	856.4	2.47	1.73	3.51	0.46	1.46	1.40	1.25	1.05
temporalis	Palbi546	-	984.7	784.4	1014.0	217.3	159.1	956.3	1414.8	202.3	485.0	772.6	230.5	505.3	325.9	2347.3	880.4	2.67	1.55	3.35	0.42	1.48	1.37	1.29	1.03
temporalis	Palbi547	-	888.7	768.3	1003.8	218.4	155.7	876.3	1348.5	206.0	432.1	711.7	210.6	462.6	305.5	2095.2	810.5	2.58	1.51	3.38	0.48	1.54	1.40	1.31	1.13
temporalis	Palbi548	-	825.6	688.5	899.3	198.0	140.3	837.4	1200.7	162.2	351.6	632.9	179.7	449.7	309.3	1830.7	717.5	2.55	1.45	3.52	0.46	1.43	1.41	1.31	1.09
temporalis	Palbi549	-	975.7	813.2	1071.7	239.5	166.9	957.6	1443.6	200.2	472.6	765.2	224.5	536.6	330.8	2358.2	943.3	2.50	1.62	3.41	0.42	1.51	1.43	1.32	1.10
temporalis	Palbi550	-	822.0	702.3	901.2	213.2	152.9	809.2	1158.3	170.4	358.4	644.1	176.7	433.1	279.7	1956.0	749.0	2.61	1.55	3.64	0.48	1.43	1.39	1.28	1.10
temporalis	Palbi551	-	883.7	712.9	921.7	219.2	143.2	842.2	1206.8	185.0	405.9	674.9	195.8	459.5	294.4	1759.2	700.6	2.51	1.56	3.45	0.46	1.43	1.53	1.29	1.04
temporalis	Palbi552	-	934.4	785.8	1012.1	226.7	154.0	933.8	1424.5	204.7	455.6	776.1	214.1	508.4	306.1	2172.0	907.5	2.39	1.66	3.63	0.45	1.53	1.47	1.29	1.08
temporalis	Palbi553	-	901.4	726.8	927.0	220.3	157.2	832.1	1231.0	188.4	405.3	672.4	187.2	415.9	288.6	1966.3	763.6	2.57	1.44	3.59	0.46	1.48	1.40	1.28	1.03
tibiellus	Holotype	Lund coll	702.9	595.6	767.8	199.8	115.9	781.2	1027.1	125.8	323.8	NA	NA	374.9	241.3	1110.2	588.8	1.89	1.55	NA	0.39	1.31	1.72	1.29	1.09
tripolii	Palbi554	-	860.5	686.8	971.3	229.8	182.6	913.8	1267.2	216.9	385.0	690.6	185.0	453.8	322.9	1704.4	944.3	1.80	1.41	3.73	0.56	1.39	1.26	1.41	1.13
tripolii	Palbi555	-	866.0	667.3	943.4	235.7	154.6	878.9	1279.3	212.7	399.2	688.0	183.5	490.9	301.6	1698.4	936.7	1.81	1.63	3.75	0.53	1.46	1.52	1.41	1.09
tripolii	Palbi556	-	900.3	752.2	994.2	234.2	172.5	941.6	1390.0	212.0	420.9	753.6	212.0	489.0	317.5	1308.2	795.5	1.64	1.54	3.55	0.50	1.48	1.36	1.32	1.10
tripolii	Palbi557	-	928.7	750.4	1003.8	263.2	174.5	909.3	1364.7	204.5	434.6	721.8	195.6	484.7	317.4	1479.6	1053.7	1.40	1.53	3.69	0.47	1.50	1.51	1.34	1.08
tripolii	Palbi558	-	868.9	717.6	958.1	240.2	168.0	892.9	1341.7	208.1	411.7	702.8	188.4	471.2	331.1	1452.0	951.6	1.53	1.42	3.73	0.51	1.50	1.43	1.34	1.10
vibulenus	Palbi559	-	936.2	760.2	1023.3	249.8	168.1	884.4	1359.1	241.7	383.5	720.7	188.7	430.6	313.2	1904.3	775.5	2.46	1.37	3.82	0.63	1.54	1.49	1.35	1.09
vibulenus	Palbi560	-	831.4	680.6	921.1	199.9	152.9	775.2	1181.9	195.7	343.3	644.8	156.8	389.4	311.4	1777.1	613.9	2.89	1.25	4.11	0.57	1.52	1.31	1.35	1.11
vibulenus	Palbi561	-	877.1	728.6	951.7	209.1	156.3	833.0	1267.9	206.1	391.0	721.1	169.8	454.5	341.0	2051.3	672.6	3.05	1.33	4.25	0.53	1.52	1.34	1.31	1.09
vibulenus	Palbi562	-	1035.8	834.6	1100.2	260.0	176.6	996.3	1523.3	270.3	426.3	839.0	216.2	481.1	385.2	2291.6	810.6	2.83	1.25	3.88	0.63	1.53	1.47	1.32	1.06
vopiscus	Palbi563	-	919.2	703.8	970.3	192.3	193.9	784.4	1151.2	218.6	342.7	657.9	138.4	328.2	285.3	1506.4	792.5	1.90	1.15	4.75	0.64	1.47	0.99	1.38	1.06
vopiscus	Palbi564	-	1037.3	754.1	1075.6	210.1	205.8	864.0	1252.5	262.8	377.9	695.6	157.5	379.4	293.8	1546.0	872.2	1.77	1.29	4.42	0.70	1.45	1.02	1.43	1.04
vopiscus	Palbi565	ant miss	NA	786.2	1095.9	221.1	208.0	879.7	1322.9	246.4	389.5	710.0	168.4	385.7	311.4	1742.7	911.2	1.91	1.24	4.22	0.63	1.50	1.06	1.39	NA
vopiscus	Palbi566	-	958.4	658.3	941.7	175.9	179.4	748.6	1078.4	200.9	309.6	614.6	124.8	311.3	274.0	1331.3	776.8	1.71	1.14	4.92	0.65	1.44	0.98	1.43	0.98
vopiscus	Palbi567	-	916.7	691.7	978.5	195.7	182.2	798.9	1171.5	232.0	330.5	646.1	141.3	369.9	295.9	1522.7	757.3	2.01	1.25	4.57	0.70	1.47	1.07	1.41	1.07
