# Supplementary material for: An interactive key to Central European species of the Pteromalus albipennis species group and other species of the genus (Hymenoptera: Chalcidoidea: Pteromalidae), with the description of a new species
Source: Biodivers Data J. 2018 Nov 14;(6):e27722. doi: 10.3897/BDJ.6.e27722 (PMC6249333; doi:10.3897/BDJ.6.e27722)
Supplement: Supplementary material 3 — Body measurements: ranges [file bdj-06-e27722-s003.csv]

species	pdl.flg.1	pdl.flg.2	hea.h.1	hea.h.2	hea.b.1	hea.b.2	pol.l.1	pol.l.2	ool.l.1	ool.l.2	msc.b.1	msc.b.2	mss.l.1	mss.l.2	ppd.l.1	ppd.l.2	ppd.b.1	ppd.b.2	fm3.l.1	fm3.l.2	fm3.b.1	fm3.b.2	mav.l.1	mav.l.2	stv.l.1	stv.l.2	gst.l.1	gst.l.2	gst.b.1	gst.b.2
achillei	599	804	467	647	619	852	154	222	76	129	530	823	728	1178	110	166	230	392	405	655	106	185	258	404	204	311	824	1505	389	815
albipennis	669	922	465	711	610	934	165	245	102	143	512	906	760	1289	99	182	269	423	438	727	125	205	337	513	220	340	1307	2166	612	968
altus	612	653	481	536	711	786	167	185	120	128	570	652	818	938	103	129	257	284	476	506	129	135	324	357	204	228	1084	1250	537	652
ametrus	1016	1139	875	979	1161	1294	258	297	171	209	1095	1161	1625	1929	237	267	493	584	857	945	246	267	560	614	353	395	2301	2733	913	1130
bedeguaris	951	1180	654	890	1031	1292	206	244	164	201	896	1130	1212	1604	197	248	358	464	798	901	191	232	432	542	350	421	2190	2663	790	1118
berylli	960	1038	773	793	1056	1099	207	225	166	174	866	893	1263	1331	208	210	389	429	713	749	182	205	367	404	272	312	1911	2039	765	884
bifoveolatus	948	1138	670	825	989	1189	198	262	199	234	825	948	1083	1400	226	276	348	440	644	768	142	178	348	376	309	407	1611	1789	859	1028
brachygaster	783	814	639	640	876	886	216	220	139	144	791	824	1150	1208	178	178	355	368	650	650	168	191	418	437	261	277	1368	1410	746	762
briani	576	814	575	740	789	1036	142	186	170	236	591	806	940	1279	202	286	256	358	496	659	115	155	348	475	215	293	932	1111	622	875
capito	647	892	527	727	730	1028	161	229	126	163	636	1001	928	1384	125	206	282	421	497	741	140	199	379	480	221	307	1525	2068	660	964
cardui	744	838	642	710	846	938	208	240	134	144	781	893	1072	1246	117	156	341	427	608	685	171	211	394	461	238	300	1536	1779	775	922
caudiger	879	1079	690	887	911	1190	222	279	134	169	856	1196	1253	1686	150	244	398	535	720	1004	195	266	501	621	284	386	1949	2689	498	956
chlorospilus	847	855	682	742	893	996	205	218	142	148	764	831	1199	1270	202	206	310	357	663	681	167	183	407	409	253	320	1890	1972	663	779
chrysos	769	927	603	755	775	981	162	202	118	167	646	848	1019	1322	208	276	263	372	522	679	128	169	396	527	249	332	1277	1603	603	817
conformis	Inf	#NAME?	751	837	908	1193	218	270	132	184	803	1006	1112	1484	148	246	336	456	686	790	185	230	406	424	269	289	1260	1707	704	960
costulata	822	826	682	708	931	963	205	210	148	156	863	892	1081	1137	156	190	350	359	606	641	158	167	370	395	251	274	1388	1540	774	812
crassinervis	818	914	638	790	875	1053	180	218	154	186	760	971	1107	1411	200	257	341	440	613	758	139	176	488	555	270	305	1515	1732	678	907
cyniphidis	734	815	475	524	634	716	141	158	100	113	507	603	771	892	114	179	228	272	478	544	104	116	401	413	203	253	1458	1523	555	593
cingulipes	693	912	569	747	789	1017	197	261	112	146	707	944	956	1361	115	172	295	428	534	736	148	213	343	462	245	327	1336	2020	686	1040
elatus	723	859	523	640	710	890	156	188	108	128	644	824	968	1251	149	222	316	372	518	661	116	154	437	506	263	312	1198	1655	591	751
elevatus	871	1135	705	886	874	1182	216	266	126	197	831	1188	1274	1683	163	236	441	589	743	1038	211	305	458	582	302	444	2285	3215	815	1063
eudecipiens	650	770	531	595	680	806	178	211	104	121	612	721	841	1039	108	144	267	334	496	566	128	166	356	384	230	273	1156	1512	469	694
hieracii	798	798	662	662	897	897	175	175	142	142	764	764	1049	1049	217	217	317	317	605	605	142	142	430	430	274	274	1428	1428	744	744
inclytus	803	1100	618	841	862	1172	210	280	125	185	738	1105	1000	1485	158	250	346	474	594	821	161	220	356	507	258	338	1300	2090	724	992
integer	687	903	620	822	767	1068	170	237	127	177	696	1024	1045	1474	149	233	340	493	586	833	146	217	382	587	255	366	1502	2681	583	898
intermedius	694	1017	599	831	783	1132	203	266	120	176	707	1021	999	1513	147	240	301	448	544	804	145	223	386	487	263	378	1439	2035	697	940
janstai	1033	1034	694	727	965	981	222	224	185	188	815	829	1384	1419	279	288	345	380	675	681	151	175	533	557	314	314	2090	2157	403	415
lactucae	696	696	Inf	#NAME?	814	814	176	176	131	131	721	721	1036	1036	153	153	324	324	559	559	150	150	377	377	265	265	1191	1191	674	674
musaeus	1035	1309	718	930	1034	1392	209	257	176	231	991	1326	1334	1779	218	331	481	591	747	1013	191	285	478	643	338	437	1840	2587	790	1082
myopitae	739	950	534	677	746	917	178	229	95	136	660	902	1026	1288	126	174	280	386	516	727	130	194	395	505	279	358	1854	2489	711	878
ochrocerus	734	884	651	726	909	1011	216	246	141	172	798	930	1182	1355	159	208	325	400	627	718	173	187	373	440	298	352	1475	1718	794	928
parietinae	837	968	675	843	934	1189	222	284	144	199	768	1024	1192	1529	200	266	350	477	616	793	160	197	394	511	273	335	1268	1543	847	1100
patro	882	882	677	716	905	966	220	220	142	153	866	915	1193	1277	159	159	376	400	713	757	188	197	457	506	296	298	2061	2153	495	612
pilosellae	810	892	664	738	876	943	221	239	127	150	826	963	1157	1304	148	196	364	448	661	740	181	216	406	504	295	333	1572	1856	608	680
platyphilus	658	722	642	749	911	1056	213	236	182	205	617	846	861	1146	177	242	246	329	508	665	113	158	314	371	222	291	817	1331	548	860
puparum	1000	1098	685	772	986	1091	194	206	186	216	756	870	1225	1429	277	350	323	386	714	801	143	180	352	469	296	328	1154	1328	782	879
scandiae	528	528	446	492	595	665	163	176	105	118	533	602	775	824	115	141	264	282	422	433	112	120	290	326	180	188	886	886	525	586
semotus	910	961	652	714	908	1002	194	217	137	157	802	891	1163	1250	193	202	354	391	668	750	164	185	436	480	294	323	1796	2022	633	957
sequester	688	950	535	796	735	1148	181	266	102	176	636	982	901	1450	100	218	249	383	501	748	137	219	338	472	230	307	1288	1698	571	1029
solidaginis	768	837	645	677	834	878	195	204	138	146	790	806	1150	1218	153	167	353	392	628	654	170	179	452	470	278	294	1422	1581	709	839
speculifer	744	932	661	781	811	1089	213	278	116	158	704	967	1040	1475	151	215	322	428	574	768	145	208	364	464	280	348	1355	2058	629	847
temporalis	822	985	688	813	899	1072	198	240	140	167	809	958	1158	1444	162	206	352	485	633	776	177	230	416	537	280	331	1759	2358	701	943
tibiellus	703	703	596	596	768	768	200	200	116	116	781	781	1027	1027	126	126	324	324	Inf	#NAME?	Inf	#NAME?	375	375	241	241	1110	1110	589	589
tripolii	860	929	667	752	943	1004	230	263	155	183	879	942	1267	1390	204	217	385	435	688	754	184	212	454	491	302	331	1308	1704	796	1054
vibulenus	831	1036	681	835	921	1100	200	260	153	177	775	996	1182	1523	196	270	343	426	645	839	157	216	389	481	311	385	1777	2292	614	811
vopiscus	917	1037	658	786	942	1096	176	221	179	208	749	880	1078	1323	201	263	310	390	615	710	125	168	311	386	274	311	1331	1743	757	911
