# Supplementary material for: An interactive key to Central European species of the Pteromalus albipennis species group and other species of the genus (Hymenoptera: Chalcidoidea: Pteromalidae), with the description of a new species
Source: Biodivers Data J. 2018 Nov 14;(6):e27722. doi: 10.3897/BDJ.6.e27722 (PMC6249333; doi:10.3897/BDJ.6.e27722)
Supplement: Supplementary material 4 — Measurement ratios: ranges [file bdj-06-e27722-s004.csv]

species	gst.l.gst.b.1	gst.l.gst.b.2	mav.l.stv.l.1	mav.l.stv.l.2	fm3.l.fm3.b.1	fm3.l.fm3.b.2	ppd.l.ppd.b.1	ppd.l.ppd.b.2	mss.l.msc.b.1	mss.l.msc.b.2	pol.l.ool.l.1	pol.l.ool.l.2	hea.b.hea.h.1	hea.b.hea.h.2	hea.b.pdl.flg.1	hea.b.pdl.flg.2
achillei	1.61	2.21	1.24	1.66	2.84	4.14	0.36	0.61	1.35	1.56	1.48	2.01	1.19	1.37	0.92	1.18
albipennis	2.06	2.8	1.27	1.73	3.32	4.03	0.37	0.49	1.34	1.5	1.48	1.86	1.25	1.36	0.91	1.1
altus	1.92	2.02	1.57	1.59	3.68	3.74	0.4	0.46	1.43	1.44	1.4	1.44	1.47	1.48	1.16	1.2
ametrus	2.42	2.57	1.45	1.64	3.39	3.61	0.44	0.50	1.46	1.66	1.38	1.57	1.29	1.35	1.14	1.18
bedeguaris	2.29	2.83	1.19	1.37	3.89	4.19	0.51	0.58	1.32	1.49	1.21	1.27	1.37	1.97	1.08	1.15
berylli	2.31	2.50	1.29	1.35	3.66	3.92	0.49	0.54	1.46	1.49	1.19	1.35	1.37	1.39	1.06	1.10
bifoveolatus	1.67	2.08	0.89	1.14	4.32	4.8	0.62	0.73	1.31	1.48	0.93	1.13	1.38	1.48	1.04	1.07
brachygaster	1.83	1.85	1.51	1.67	3.4	3.87	0.48	0.5	1.45	1.47	1.5	1.58	1.37	1.38	1.09	1.12
briani	1.17	1.62	1.51	1.68	3.27	4.47	0.76	0.83	1.5	1.6	0.76	0.87	1.2	1.41	1.16	1.39
capito	1.93	2.38	1.44	1.8	3.46	3.76	0.33	0.52	1.28	1.5	1.27	1.52	1.31	1.43	1.06	1.15
cardui	1.84	2.09	1.4	1.66	3.07	3.66	0.32	0.45	1.32	1.45	1.55	1.77	1.3	1.4	1.12	1.18
caudiger	2.79	4.06	1.49	1.78	3.4	3.9	0.34	0.47	1.35	1.48	1.54	1.75	1.29	1.37	1.01	1.1
chlorospilus	2.53	2.85	1.28	1.61	3.72	3.97	0.58	0.65	1.53	1.57	1.38	1.53	1.31	1.34	1.04	1.17
chrysos	1.96	2.12	1.59	1.59	4.01	4.08	0.74	0.79	1.56	1.58	1.21	1.37	1.28	1.3	1.01	1.06
conformis	1.75	2.01	1.44	1.51	3.44	3.7	0.44	0.54	1.38	1.51	1.64	1.66	1.41	1.43	Inf	#NAME?
costulata	1.79	1.9	1.37	1.57	3.82	3.85	0.44	0.54	1.24	1.27	1.34	1.38	1.36	1.36	1.13	1.17
crassinervis	1.91	2.23	1.67	1.89	4.2	4.41	0.58	0.59	1.42	1.46	1.16	1.18	1.33	1.37	1.05	1.15
cyniphidis	2.57	2.63	1.63	1.97	4.6	4.7	0.5	0.66	1.48	1.52	1.4	1.41	1.33	1.37	0.86	0.88
cingulipes	1.75	2.49	1.18	1.61	3.32	3.89	0.33	0.47	1.26	1.52	1.6	2.02	1.33	1.41	1.04	1.21
elatus	1.85	2.32	1.52	1.7	4.11	4.63	0.47	0.6	1.48	1.56	1.43	1.5	1.36	1.41	0.97	1.06
elevatus	2.47	3.73	1.28	1.58	3.24	3.69	0.36	0.44	1.42	1.53	1.35	1.72	1.24	1.38	0.97	1.09
eudecipiens	1.73	2.78	1.33	1.58	3.22	3.98	0.34	0.48	1.35	1.44	1.54	1.9	1.26	1.35	0.97	1.07
hieracii	1.92	1.92	1.57	1.57	4.25	4.25	0.68	0.68	1.37	1.37	1.23	1.23	1.35	1.35	1.12	1.12
inclytus	1.75	2.31	1.32	1.61	3.62	4.08	0.44	0.56	1.29	1.5	1.41	1.79	1.34	1.46	1.01	1.19
integer	2.15	3.15	1.50	1.63	3.63	4.01	0.44	0.50	1.43	1.50	1.30	1.52	1.24	1.30	1.18	1.21
intermedius	1.91	2.47	1.28	1.54	3.44	4.08	0.44	0.58	1.35	1.54	1.33	1.81	1.28	1.38	0.98	1.22
janstai	5.04	5.35	1.7	1.78	3.88	4.47	0.73	0.83	1.7	1.71	1.19	1.2	1.35	1.39	0.93	0.95
lactucae	1.77	1.77	1.42	1.42	3.73	3.73	0.47	0.47	1.44	1.44	1.34	1.34	Inf	#NAME?	1.17	1.17
musaeus	2.03	2.67	1.39	1.54	3.51	4	0.45	0.56	1.32	1.38	1.09	1.23	1.44	1.5	0.96	1.11
myopitae	2.53	3.12	1.37	1.67	3.75	4.47	0.4	0.58	1.35	1.6	1.54	2.1	1.29	1.4	0.93	1.05
ochrocerus	1.67	1.97	1.23	1.37	3.54	3.91	0.45	0.56	1.4	1.48	1.37	1.56	1.37	1.41	1.14	1.25
parietinae	1.39	1.67	1.3	1.56	3.65	4.17	0.53	0.62	1.49	1.6	1.38	1.79	1.38	1.5	1.1	1.27
patro	3.52	4.16	1.53	1.71	3.78	3.83	0.4	0.42	1.38	1.4	1.44	1.55	1.34	1.35	1.03	1.03
pilosellae	2.52	2.99	1.31	1.6	3.42	3.66	0.39	0.52	1.33	1.44	1.51	1.76	1.28	1.35	1.06	1.15
platyphilus	1.14	1.8	1.27	1.41	4.22	4.5	0.72	0.73	1.3	1.4	1.15	1.17	1.41	1.42	1.39	1.46
puparum	1.42	1.52	1.18	1.49	4.45	5.04	0.78	0.91	1.58	1.7	0.93	1.1	1.41	1.48	0.96	1.02
scandiae	1.69	1.69	1.61	1.74	3.72	3.88	0.43	0.5	1.37	1.55	1.38	1.6	1.34	1.36	1.13	1.13
semotus	1.88	3.19	1.44	1.63	3.89	4.09	0.51	0.54	1.4	1.49	1.37	1.42	1.34	1.4	0.98	1.05
sequester	1.65	2.35	1.47	1.62	3.41	3.87	0.4	0.58	1.38	1.5	1.51	1.91	1.36	1.44	1.05	1.21
solidaginis	1.77	2.04	1.6	1.68	3.66	3.69	0.41	0.46	1.44	1.53	1.34	1.48	1.26	1.33	1.05	1.09
speculifer	2.08	2.43	1.30	1.42	3.58	4.08	0.47	0.53	1.44	1.53	1.72	1.85	1.33	1.39	1.09	1.17
temporalis	2.39	2.67	1.44	1.73	3.35	3.64	0.42	0.48	1.43	1.54	1.37	1.53	1.25	1.32	1.03	1.13
tibiellus	1.89	1.89	1.55	1.55	Inf	#NAME?	0.39	0.39	1.31	1.31	1.72	1.72	1.29	1.29	1.09	1.09
tripolii	1.4	1.81	1.41	1.63	3.55	3.75	0.47	0.56	1.39	1.5	1.26	1.52	1.32	1.41	1.08	1.13
vibulenus	2.46	3.05	1.25	1.37	3.82	4.25	0.53	0.63	1.52	1.54	1.31	1.49	1.31	1.35	1.06	1.11
vopiscus	1.71	2.01	1.14	1.29	4.22	4.92	0.63	0.7	1.44	1.5	0.98	1.07	1.38	1.43	0.98	1.07
