# Supplementary material for: An interactive key to Central European species of the Pteromalus albipennis species group and other species of the genus (Hymenoptera: Chalcidoidea: Pteromalidae), with the description of a new species
Source: Biodivers Data J. 2018 Nov 14;(6):e27722. doi: 10.3897/BDJ.6.e27722 (PMC6249333; doi:10.3897/BDJ.6.e27722)
Supplement: Supplementary material 5 — Specimens prepared for microtomy [file bdj-06-e27722-s005.csv]

Label type	Label number	Animals::GENUS	Animals::SPECIES	REMARKS	Exkursion::Code	Exkursion::Country	Exkursion::Province	Exkursion::Municipality	Exkursion::Locality	Exkursion::Elevation 1	Exkursion::Latitude 1	Exkursion::Longitude 1	Exkursion::Day	Exkursion::Month	Exkursion::Year
Palbi	676	Pteromalus	achillei		2016.655	CH	Wallis	Leuk	Satellitenbodenstation	945	46.319268	7.64504	16	08	2016
Palbi	677	Pteromalus	achillei		2016.655	CH	Wallis	Leuk	Satellitenbodenstation	945	46.319268	7.64504	16	08	2016
Palbi	678	Pteromalus	albipennis		2016.625	CH	Bern	Bern	Schosshalde	574	46.953069	7.470924	27	07	2016
Palbi	679	Pteromalus	albipennis		2016.625	CH	Bern	Bern	Schosshalde	574	46.953069	7.470924	27	07	2016
Palbi	680	Pteromalus	albipennis		2016.609	CH	Wallis	Gampel-Bratsch	Oberi Matte	1560	46.328394	7.728743	07	07	2016
Palbi	681	Pteromalus	albipennis		2014.121	CH	Bern	Bremgarten bei Bern	Hoger	546	46.97638	7.42828	18	7	2014
Palbi	682	Pteromalus	albipennis		2016.047	CH	Tessin	Faido	Garlengo	1402	46.456363	8.796262	21	7	2016
Palbi	683	Pteromalus	albipennis		2016.047	CH	Tessin	Faido	Garlengo	1402	46.456363	8.796262	21	7	2016
Palbi	675	Pteromalus	capitonis		2016.609	CH	Wallis	Gampel-Bratsch	Oberi Matte	1560	46.328394	7.728743	07	07	2016
Palbi	684	Pteromalus	cardui		2014.120	CH	Bern	Bremgarten bei Bern	Hoger	548	46.97672	7.42945	18	7	2014
Palbi	685	Pteromalus	intermedius		2016.655	CH	Wallis	Leuk	Satellitenbodenstation	945	46.319268	7.64504	16	08	2016
Palbi	686	Pteromalus	intermedius		2016.655	CH	Wallis	Leuk	Satellitenbodenstation	945	46.319268	7.64504	16	08	2016
Palbi	687	Pteromalus	intermedius		2016.655	CH	Wallis	Leuk	Satellitenbodenstation	945	46.319268	7.64504	16	08	2016
Palbi	689	Pteromalus	intermedius		2016.047	CH	Tessin	Faido	Garlengo	1402	46.456363	8.796262	21	7	2016
Palbi	690	Pteromalus	intermedius		2016.047	CH	Tessin	Faido	Garlengo	1402	46.456363	8.796262	21	7	2016
Palbi	688	Pteromalus	intermedius		2016.655	CH	Wallis	Leuk	Satellitenbodenstation	945	46.319268	7.64504	16	08	2016
