# Supplementary material for: An interactive key to Central European species of the Pteromalus albipennis species group and other species of the genus (Hymenoptera: Chalcidoidea: Pteromalidae), with the description of a new species
Source: Biodivers Data J. 2018 Nov 14;(6):e27722. doi: 10.3897/BDJ.6.e27722 (PMC6249333; doi:10.3897/BDJ.6.e27722)
Supplement: Supplementary material 8 — Bland-Altman training data [file bdj-06-e27722-s008.csv]

gauger	species	specimen	round	scp.l	pdl.l	pdl.b	clv.b	ant.l	eye.b	eye.h	msp.l	hea.h	upf.l	hea.b	eye.d	pol.l	ool.l	msc.b	mss.l	msc.l	sct.l	ppd.l	ppd.b	fm3.l	fm3.b	mav.l	stv.l	fwi.l	fwi.b	gst.l	gst.b
Maletti	albipennis	alb001	1	291.8504	70.2314	46.4601	81.9549	776.2054	256.0548	373.9228	192.7351	604.5155	350.8987	787.3344	514.1008	222.6021	114.066	711.3036	1050.0006	489.8945	416.932	144.3653	337.635	589.8884	166.9173	419.5731	299.4898	2254.2551	984.7778	1774.8253	754.4228
Maletti	albipennis	alb002	1	346.4069	82.9388	57.9387	108.3235	924.9881	299.2632	446.7077	238.1089	710.0038	402.0167	930.8866	606.1661	233.8394	134.3847	882.9232	1283.4904	589.1117	520.379	167.5154	422.9865	723.9333	200.8026	488.7241	310.4744	2539.067	1104.3547	2137.9797	972.6658
Maletti	albipennis	alb003	1	308.2993	81.4845	54.8872	90.2538	834.9346	257.442	396.8675	213.6185	624.2069	371.0526	822.6237	538.0657	218.9016	126.1798	777.4637	1094.4406	487.265	449.7146	131.9597	342.8868	592.4755	157.9592	414.2554	265.57	2220.8964	923.0231	1906.0952	688.9789
Maletti	albipennis	alb004	1	279.3648	71.8193	52.0755	83.5805	739.9949	252.0677	356.9687	192.9626	576.4493	344.1033	744.5283	478.4202	190.2493	114.1694	652.6593	967.798	417.4456	383.6974	143.344	300	573.0222	144.3653	389.1043	255.8712	1930.0596	814.5016	1736.1663	684.4612
Maletti	albipennis	alb005	1	345.2325	82.6008	60.1927	91.7571	888.7676	290.2295	429.7007	239.6185	697.9064	391.5159	920.3567	592.4984	244.3794	130.8357	886.5695	1243.5201	566.4529	488.3927	169.3082	380.102	712.9104	200.8026	454.1353	312.6174	2304.5736	1138.021	2102.1448	770.6637
Maletti	albipennis	alb006	1	312.8048	87.7383	57.1874	97.0187	827.2987	269.1771	412.8205	214.1076	655.8874	381.5299	845.8647	560.5547	223.3538	131.6563	803.0427	1137.1643	518.9735	462.7154	147.8519	374.4429	644.4065	175.9543	466.1654	297.1821	2489.4825	1143.3184	1780.3449	756.5335
Maletti	albipennis	alb007	1	320.0862	90.1817	58.6466	86.908	816.7664	272.2843	415.5904	209.7434	649.9181	366.7911	843.6844	544.7678	221.0987	122.0016	812.1836	1132.9799	519.0372	452.5312	155.9004	356.4195	647.6199	175.9398	453.5237	282.5317	2413.9727	1009.6842	1871.3154	726.7127
Maletti	albipennis	alb008	1	318.0531	80.2973	54.8872	99.251	822.9082	272.1971	397.132	199.9464	633.8436	378.9951	805.2663	533.5552	217.6692	118.4491	792.8579	1064.7477	478.6754	436.7517	156.456	349.6404	640.7445	173.6842	419.7868	267.2517	2173.5676	952.9046	1855.9726	642.7764
Maletti	albipennis	alb009	1	305.3914	81.3977	57.1874	85.1672	791.8265	248.4118	375.3808	186.2978	593.5803	346.4628	779.3527	515.0574	201.5094	123.1184	717.35	1042.303	463.8629	422.5671	145.5062	324.0741	615.4364	174.462	406.0262	278.423	2108.8494	990.2535	1752.2025	639.7518
Maletti	albipennis	alb010	1	322.6195	86.9299	58.6493	85.767	834.6352	266.1869	397.0325	207.8672	624.1337	362.2057	831.8848	537.4152	212.1154	124.4594	790.6819	1105.9281	497.6957	431.3051	155.8392	362.0582	659.6424	185.0174	425.8853	321.9821	2328.7837	1057.0267	1934.9231	807.7449
Maletti	albipennis	alb011	1	336.7028	93.7229	58.6659	84.9757	863.5822	296.6358	424.0841	236.7788	696.2666	398.1778	908.2757	574.0646	230.0764	128.9249	873.7166	1234.4303	543.2652	493.2299	181.7505	371.1366	670.3841	189.4737	446.7077	279.4194	2365.9501	1009.4934	2042.0904	779.8574
Maletti	albipennis	alb012	1	295.8178	77.5166	57.1478	91.8402	807.7554	254.1398	386.0373	200.3615	619.9594	358.675	790.6819	525.5942	209.7866	117.8693	767.0367	1033.2403	482.8965	432.1669	144.3785	323.3791	582.2346	162.406	457.9003	262.2756	2177.5522	989.8712	1835.054	693.4818
Maletti	albipennis	alb013	1	316.6523	91.235	59.817	90.2757	804.5338	263.9483	390.2611	207.3294	626.0414	367.6968	828.1268	550.838	225.7443	120.3102	776.0579	1100.9391	506.5166	454.7127	147.8519	349.6404	627.2664	165.5229	439.9942	287.1669	2156.3823	942.9529	1884.5251	700.6596
Maletti	albipennis	alb014	1	339.4635	87.1564	64.2857	76.7249	819.8592	272.9323	412.7835	204.3786	670.8453	382.5321	875.6064	576.5982	247.373	131.1227	816.5414	1146.1333	504.0309	462.5435	157.0263	390.2272	669.94	184.9624	442.2491	298.7764	2434.4979	1057.1777	1948.315	783.5408
Maletti	albipennis	alb015	1	342.6493	91.7293	60.9962	91.5273	866.3233	287.7355	410.7493	218.5087	664.8317	389.3739	893.2787	575.3472	214.3332	137.9059	831.7149	1182.4391	527.0828	470.6468	172.6154	372.2078	681.3374	178.1955	454.3307	301.2365	2438.0145	1063.6696	2170.5196	819.5645
Maletti	albipennis	alb016	1	289.8847	82.8331	48.878	79.0198	715.829	256.1045	366.5483	188.2378	589.629	341.7758	784.9916	520.0031	212.0331	117.5268	730.8518	1026.5165	439.4092	416.8697	148.9405	310.1832	602.3232	175.9543	390.989	254.2076	2123.3684	937.5074	1744.6117	781.3056
Maletti	albipennis	alb017	1	319.3958	87.4333	58.7441	95.8912	862.0792	283.1636	415.4802	215.1808	651.6295	379.189	864.0541	562.5688	220.3059	127.1033	789.5252	1132.7104	492.0603	453.7424	150.2711	354.1353	663.1924	180.5075	426.3695	289.3829	2445.0345	1081.0658	1878.0688	780.6182
Maletti	albipennis	alb018	1	303.9699	80.9461	57.1874	85.744	766.938	251.5948	373.7031	200.2726	615.806	358.6909	772.586	507.6992	201.8994	118.8351	744.3618	1035.8911	463.7068	416.5565	139.0149	333.9032	604.7174	165.5229	406.0178	259.175	2132.2626	970.2154	1744.8364	757.5157
Maletti	albipennis	alb019	1	309.9288	78.6173	52.6369	92.7284	821.3322	262.8037	390.4227	204.0076	618.2766	365.4988	812.0802	525.6619	206.0164	116.6868	761.2826	1101.2048	501.2102	446.8571	145.7028	334.9928	652.0202	168.4815	457.3011	304.7639	2405.5686	1014.6226	1860.2981	741.5968
Maletti	albipennis	alb020	1	286.246	86.7322	56.4361	88.7728	808.1809	249.34	372.1223	190.236	593.4142	348.5857	760.806	495.1757	191.0307	115.8114	711.7828	1006.4423	445.7684	414.131	125.7888	318.0451	583.3695	156.3282	386.4662	272.638	2129.1459	927.7998	1714.9659	660.6905
Maletti	albipennis	alb001	2	296.0054	73.0601	53.8067	81.2039	776.2054	256.0548	373.9228	192.7351	604.5155	350.8987	787.3344	514.1008	222.6021	114.066	711.3036	1050.0006	489.8945	416.932	144.3653	337.635	589.8884	166.9173	419.5731	299.4898	2254.2551	984.7778	1768.0731	749.7687
Maletti	albipennis	alb002	2	358.3446	89.2333	60.9127	103.7839	924.9881	299.2632	446.7077	238.1089	710.0038	402.0167	930.8866	606.1661	233.8394	134.3847	882.9232	1283.4904	589.1117	520.379	167.5154	422.9865	723.9333	200.8026	488.7241	310.4744	2536.0298	1104.3547	2128.5378	968.3198
Maletti	albipennis	alb003	2	315.8076	71.2364	56.4086	95.2383	834.9346	257.442	396.8675	213.6185	624.2069	371.0526	822.6237	538.0657	218.9016	126.1798	777.4637	1094.4406	487.265	449.7146	131.9597	342.8868	592.4755	157.9592	414.2554	265.57	2220.8964	923.0231	1887.7221	697.9961
Maletti	albipennis	alb004	2	284.6488	73.5123	55.6442	83.4722	739.9949	252.0677	356.9687	192.9626	576.4493	344.1033	744.5283	478.4202	190.2493	114.1694	652.6593	967.798	417.4456	383.6974	143.344	300	573.0222	144.3653	389.1043	255.8712	1930.0596	814.5016	1725.2498	689.5857
Maletti	albipennis	alb005	2	350.1494	91.2729	61.7103	90.2639	888.7676	290.2295	429.7007	239.6185	697.9064	391.5159	920.3567	592.4984	244.3794	130.8357	886.5695	1243.5201	566.4529	488.3927	169.3082	380.102	712.9104	200.8026	454.1353	312.6174	2304.5736	1138.021	2094.8088	801.695
Maletti	albipennis	alb006	2	312.5119	89.3495	58.2901	95.4954	827.2987	269.1771	412.8205	214.1076	655.8874	381.5299	845.8647	560.5547	223.3538	131.6563	803.0427	1137.1643	518.9735	462.7154	147.8519	374.4429	644.4065	175.9543	466.1654	297.1821	2489.4825	1143.3184	1775.2365	756.7241
Maletti	albipennis	alb007	2	319.9202	89.1415	58.6466	88.0213	816.7664	272.2843	415.5904	209.7434	649.9181	366.7911	843.6844	544.7678	221.0987	122.0016	812.1836	1132.9799	519.0372	452.5312	155.9004	356.4195	647.6199	175.9398	453.5237	282.5317	2413.9727	1009.6842	1855.8524	720.6121
Maletti	albipennis	alb008	2	314.2938	80.8769	57.154	92.8579	822.9082	272.1971	397.132	199.9464	633.8436	378.9951	805.2663	533.5552	217.6692	118.4491	792.8579	1064.7477	478.6754	436.7517	156.456	349.6404	640.7445	173.6842	419.7868	267.2517	2173.5676	952.9046	1835.2197	657.7552
Maletti	albipennis	alb009	2	306.9162	78.9617	57.9728	85.0032	791.8265	248.4118	375.3808	186.2978	593.5803	346.4628	779.3527	515.0574	201.5094	123.1184	717.35	1042.303	463.8629	422.5671	145.5062	324.0741	615.4364	174.462	406.0262	278.423	2108.8494	990.2535	1745.2103	644.1857
Maletti	albipennis	alb010	2	321.0526	88.4514	60.944	76.3908	834.6352	266.1869	397.0325	207.8672	624.1337	362.2057	831.8848	537.4152	212.1154	124.4594	790.6819	1105.9281	497.6957	431.3051	155.8392	362.0582	659.6424	185.0174	425.8853	321.9821	2328.7837	1057.0267	1930.2658	826.3558
Maletti	albipennis	alb011	2	332.8291	94.4537	59.8701	92.4967	863.5822	296.6358	424.0841	236.7788	696.2666	398.1778	908.2757	574.0646	230.0764	128.9249	873.7166	1234.4303	543.2652	493.2299	181.7505	371.1366	670.3841	189.4737	446.7077	279.4194	2365.9501	1009.4934	2033.131	808.6402
Maletti	albipennis	alb012	2	302.163	83.3843	58.6798	89.6756	807.7554	254.1398	386.0373	200.3615	619.9594	358.675	790.6819	525.5942	209.7866	117.8693	767.0367	1033.2403	482.8965	432.1669	144.3785	323.3791	582.2346	162.406	457.9003	262.2756	2177.5522	989.8712	1825.9927	713.0815
Maletti	albipennis	alb013	2	320.2407	93.66	56.798	91.4943	804.5338	263.9483	390.2611	207.3294	626.0414	367.6968	828.1268	550.838	225.7443	120.3102	776.0579	1100.9391	506.5166	454.7127	147.8519	349.6404	627.2664	165.5229	439.9942	287.1669	2156.3823	942.9529	1875.7082	709.26
Maletti	albipennis	alb014	2	341.1556	92.7483	63.2127	79.0862	819.8592	272.9323	412.7835	204.3786	670.8453	382.5321	875.6064	576.5982	247.373	131.1227	816.5414	1146.1333	504.0309	462.5435	157.0263	390.2272	669.94	184.9624	442.2491	298.7764	2434.4979	1057.1777	1931.8488	819.9974
Maletti	albipennis	alb015	2	338.6709	92.5225	62.4343	91.0403	866.3233	287.7355	410.7493	218.5087	664.8317	389.3739	893.2787	575.3472	214.3332	137.9059	831.7149	1182.4391	527.0828	470.6468	172.6154	372.2078	681.3374	178.1955	454.3307	301.2365	2438.0145	1063.6696	2168.4399	833.1373
Maletti	albipennis	alb016	2	290.9162	81.7892	52.4466	82.7584	715.829	256.1045	366.5483	188.2378	589.629	341.7758	784.9916	520.0031	212.0331	117.5268	730.8518	1026.5165	439.4092	416.8697	148.9405	310.1832	602.3232	175.9543	390.989	254.2076	2123.3684	937.5074	1724.6987	772.3524
Maletti	albipennis	alb017	2	323.0056	88.0438	58.2816	99.3778	862.0792	283.1636	415.4802	215.1808	651.6295	379.189	864.0541	562.5688	220.3059	127.1033	789.5252	1132.7104	492.0603	453.7424	150.2711	354.1353	663.1924	180.5075	426.3695	289.3829	2445.0345	1081.0658	1866.5415	795.5417
Maletti	albipennis	alb018	2	303.6265	86.3077	59.0812	87.4515	766.938	251.5948	373.7031	200.2726	615.806	358.6909	772.586	507.6992	201.8994	118.8351	744.3618	1035.8911	463.7068	416.5565	139.0149	333.9032	604.7174	165.5229	406.0178	259.175	2132.2626	970.2154	1729.6399	756.5469
Maletti	albipennis	alb019	2	306.0409	81.3615	57.5495	92.1264	821.3322	262.8037	390.4227	204.0076	618.2766	365.4988	812.0802	525.6619	206.0164	116.6868	761.2826	1101.2048	501.2102	446.8571	145.7028	334.9928	652.0202	168.4815	457.3011	304.7639	2405.5686	1014.6226	1851.9791	761.0161
Maletti	albipennis	alb020	2	289.1114	81.2598	57.2034	87.5877	808.1809	249.34	372.1223	190.236	593.4142	348.5857	760.806	495.1757	191.0307	115.8114	711.7828	1006.4423	445.7684	414.131	125.7888	318.0451	583.3695	156.3282	386.4662	272.638	2129.1459	927.7998	1707.4992	693.5001
Schilling	albipennis	alb001	0	295.0161	73.8924	51.1078	78.0139	784.7401	259.9855	379.4894	196.8316	604.1834	352.0283	786.2061	516.5899	207.145	115.4776	709.186	1053.0169	493.8133	417.4662	143.0196	327.2541	600.6601	168.9902	410.3381	291.8466	2240.0862	994.9636	1770.0314	745.8377
Schilling	albipennis	alb002	0	356.8576	90.636	59.3686	102.8884	921.5567	301.8134	443.2049	233.6025	710.651	405.0513	926.9035	608.1555	235.4939	138.5014	889.7622	1288.6756	586.6946	523.8748	167.8904	423.3689	727.3307	201.2065	486.6243	308.6726	2539.067	1134.5907	2129.7113	965.683
Schilling	albipennis	alb003	0	315.4723	91.5599	54.2695	85.9155	844.9274	261.1544	392.6744	209.7558	621.8058	366.2553	817.2765	539.1909	215.9124	125.4761	780.0367	1100.3719	484.9495	454.4773	136.0258	341.3715	591.3949	164.4949	410.7738	263.8631	2222.3067	989.2617	1877.6357	694.3176
Schilling	albipennis	alb004	0	284.3351	72.2376	54.6127	79.8532	740.907	254.3337	360.7476	186.5163	578.373	341.0022	745.2917	479.2819	179.7296	117.2155	673.0684	967.5997	416.1003	382.6805	142.5879	298.418	584.918	146.3872	383.2769	256.7768	1974.3613	879.4475	1723.9802	688.3067
Schilling	albipennis	alb005	0	355.0817	94.2554	59.2702	89.1158	891.8678	293.6002	433.4093	239.5109	689.5586	388.8733	920.4267	595.4316	244.7308	131.7726	888.0315	1242.2557	562.942	499.9504	168.426	391.2123	713.435	201.2565	454.4591	312.3227	2342.1462	1098.4847	2093.4812	802.1595
Schilling	albipennis	alb006	0	312.5885	90.3699	56.9402	93.836	827.268	271.2892	410.6937	215.4125	655.699	379.9256	844.764	563.1792	222.1636	129.5272	804.0782	1135.9352	514.1876	462.3654	143.9933	376.5661	643.0999	174.1512	461.9896	296.188	2407.9604	1091.1585	1772.4915	760.8699
Schilling	albipennis	alb007	0	323.0889	87.2089	57.9252	85.3728	814.7881	275.8309	414.6231	207.1231	648.8429	366.0099	843.2962	550.5133	219.5228	120.9548	820.0472	1138.5412	518.0901	460.6255	153.0676	352.6793	650.3994	175.3175	455.679	282.0594	2382.3588	997.0598	1854.4257	720.3151
Schilling	albipennis	alb008	0	315.9402	79.9232	55.3996	90.606	820.8155	274.1291	396.3916	196.8727	635.4123	380.3694	805.6558	539.4927	214.7705	116.4311	792.1157	1066.7351	479.4685	439.3409	155.4268	349.8497	640.0038	171.8245	420.8444	264.6736	2208.1957	946.9155	1833.0329	661.8321
Schilling	albipennis	alb009	0	306.2805	83.7126	55.7852	82.5247	800.7382	252.6401	377.2147	186.1467	595.6826	348.3483	779.2191	513.1904	197.8161	121.0142	713.7178	1043.37	463.0728	420.5615	144.6873	323.2861	613.9496	170.3607	408.6945	277.3007	2191.9591	989.1888	1747.159	643.8254
Schilling	albipennis	alb010	0	325.6724	85.5672	57.4212	76.9399	832.0419	267.8975	398.3181	205.027	623.5342	365.5241	831.9931	538.1225	208.377	121.9059	790.5178	1104.9411	497.3695	435.9864	161.27	359.4792	652.1929	183.9665	424.7279	319.2618	2323.3871	1046.7811	1927.9817	829.7532
Schilling	albipennis	alb011	0	333.6907	96.876	61.4156	83.716	862.3158	295.2845	428.5889	234.4835	693.5831	394.5341	909.6776	575.0953	227.8038	127.7114	874.3349	1238.2688	545.9692	495.4928	181.0667	379.2393	688.3821	185.9595	443.8441	283.5318	2463.9823	1051.0265	2029.9709	811.4432
Schilling	albipennis	alb012	0	300.3381	79.8457	56.5963	86.3272	805.7037	257.2093	386.4096	195.0669	621.7609	361.8775	790.0331	527.3609	211.0779	117.2484	772.4322	1039.196	482.6796	422.3022	143.2044	328.3742	589.2992	163.6231	455.0242	263.5724	2184.236	991.6105	1823.3199	705.6918
Schilling	albipennis	alb013	0	321.3292	87.6765	55.7662	87.6692	801.9109	266.2236	399.0202	201.8081	633.0431	367.5269	824.8213	554.1686	228.7831	123.1088	782.6601	1102.959	508.6662	446.4704	151.7392	354.378	621.3304	168.4336	423.3327	286.2631	2177.1218	958.9433	1872.8921	727.2388
Schilling	albipennis	alb014	0	341.8433	86.0158	63.2609	79.0956	817.8869	275.8802	415.3818	205.6996	673.7193	379.0984	873.5287	579.3319	237.4206	128.9278	818.4818	1147.8324	506.0561	467.9732	155.4515	386.0625	667.7803	182.2828	441.0889	301.6228	2425.4121	1062.4744	1935.3532	823.596
Schilling	albipennis	alb015	0	342.672	87.7348	60.4853	89.052	861.1558	286.2773	420.5433	217.8257	664.1237	388.5769	892.9946	574.1293	213.0866	139.819	837.3367	1182.3735	528.7569	474.0053	171.2593	379.2406	677.2053	180.86	453.3006	298.1031	2448.8402	1092.4872	2165.5567	838.5674
Schilling	albipennis	alb016	0	291.0042	84.9302	54.0513	81.8874	714.395	256.5994	368.7933	189.763	588.8839	340.9417	785.2302	522.7985	212.8982	117.4782	747.4874	1019.0279	444.8424	415.4972	151.4737	311.9901	603.6247	171.5373	395.4524	249.2874	2113.0034	933.7171	1722.7857	772.8439
Schilling	albipennis	alb017	0	319.3473	83.483	58.2387	98.4217	860.0244	284.2969	414.7094	212.233	651.7528	376.6573	864.8987	562.3658	218.7622	127.3523	792.8172	1129.6722	488.1472	453.0719	149.8006	355.5016	667.572	180.8812	429.2465	289.4739	2420.3191	1091.0031	1861.6219	785.6139
Schilling	albipennis	alb018	0	304.0693	80.6077	58.5396	83.695	767.2272	249.0775	374.0353	200.0111	612.7446	356.4463	771.8277	509.9481	202.3361	117.6453	743.7907	1033.9166	467.031	416.9263	137.934	350.9815	608.2986	164.0438	407.6251	257.1988	2169.4835	967.9421	1729.3545	753.3535
Schilling	albipennis	alb019	0	307.4963	77.9566	55.9989	91.922	821.8012	260.8333	391.4703	202.0335	620.5951	365.4956	811.6248	527.8873	203.4665	117.2809	760.3647	1102.0855	500.4131	448.38	148.6479	346.6246	641.101	169.6693	456.1828	307.4937	2411.1032	1055.8295	1853.7502	763.4771
Schilling	albipennis	alb020	0	288.8027	82.6966	56.8965	87.0678	807.704	249.533	374.096	187.2478	593.6509	345.3599	761.1604	499.1505	196.1344	119.8311	707.6112	1005.287	444.9989	415.5218	127.7339	324.9911	580.2043	158.9385	379.9403	270.4986	2139.3818	947.6887	1709.5189	677.5968
Wittmer	albipennis	alb001	1	299.4332	77.3231	50.2006	76.8243	780.8454	244.9472	374.9419	189.3782	602.2599	345.297	783.8378	512.2089	223.3285	124.1248	691.3865	1052.3638	484.2589	413.0838	145.4931	336.1073	618.2013	166.2475	414.8148	291.3226	2259.3127	1063.5674	1770.3238	736.277
Wittmer	albipennis	alb002	1	356.5658	90.9627	58.6575	102.6564	919.478	301.1299	442.1973	232.3007	708.2931	404.1137	924.8127	606.7837	234.5865	138.189	887.7552	1285.7741	585.3775	522.5323	166.9516	422.9865	725.3142	200.7519	484.9624	307.1833	2488.8723	1146.8355	2132.2448	959.1489
Wittmer	albipennis	alb003	1	314.6697	89.69	53.4681	90.5703	854.0998	257.1651	384.8658	201.5139	615.166	366.4043	816.5635	540.8258	218.8022	127.6021	760.2207	1094.7576	485.8407	448.7532	121.1508	337.4336	615.5661	163.0273	395.9225	263.7434	2217.5625	1018.0443	1880.7729	702.6501
Wittmer	albipennis	alb004	1	282.0213	78.9008	50.802	75.6985	739.8806	250.3759	351.7206	185.9124	569.5891	340.6034	740.9809	478.2607	192.8604	116.0845	626.0049	966.904	413.6513	387.3064	140.9955	300.0085	581.0591	150.0042	373.4786	260.9185	2024.9864	923.1467	1720.2533	695.7224
Wittmer	albipennis	alb005	1	346.771	99.0245	56.9248	88.7728	885.3843	284.2195	425.1521	235.6739	687.6548	390.3576	920.6352	597.3763	248.2843	133.2546	873.5845	1236.0985	568.204	494.2799	171.4286	382.5442	726.2198	192.3163	448.9076	312.8516	2394.9453	1130.192	2086.7433	815.6258
Wittmer	albipennis	alb006	1	308.3624	92.7055	54.9078	85.5448	818.484	266.1654	400.2289	209.3297	652.7719	376.199	839.4953	560.2648	222.6834	130.8357	781.4417	1129.9305	511.7184	456.9167	145.3006	366.82	626.2713	173.6879	464.6617	296.4643	2408.3931	1094.6448	1775.5677	758.9249
Wittmer	albipennis	alb007	1	316.3569	89.276	59.023	84.9699	814.4614	272.4792	410.5279	205.6717	648.889	366.9296	841.6249	548.5924	221.7044	122.0974	805.2586	1138.2726	521.026	458.6383	154.2775	349.9207	652.1632	174.4372	461.6475	274.6327	2416.8836	1011.054	1855.7431	713.7344
Wittmer	albipennis	alb008	1	314.6637	79.1887	55.2747	90.4016	818.9717	274.0694	395.8711	196.4155	633.9791	380.0752	804.2144	537.9995	214.2857	116.1709	790.7173	1064.9006	478.387	438.7276	155.6391	348.4962	638.57	171.4434	419.2956	263.6542	2195.8755	959.4105	1844.4885	639.459
Wittmer	albipennis	alb009	1	305.5195	90.7465	51.8851	74.3166	793.9882	240.4939	368.0182	185.8896	586.4701	348.6392	769.9101	516.6645	200.8026	121.0002	692.4457	1037.8976	461.0262	418.0896	146.6556	326.3712	617.5435	171.2124	386.0851	281.2332	2172.1713	994.3883	1747.6471	639.4308
Wittmer	albipennis	alb010	1	324.8434	85.4229	58.6514	72.2431	828.985	254.8972	391.0136	198.0857	611.9837	364.9045	829.6374	537.4821	219.5171	122.5512	781.2433	1105.631	494.0294	434.2471	162.0305	351.9228	640.2718	181.3511	419.7655	323.1857	2323.4957	1042.5496	1929.1717	820.7883
Wittmer	albipennis	alb011	1	330.9501	94.9187	59.4175	67.6786	861.0258	290.9862	422.0351	226.6639	694.0897	396.2435	904.8213	576.8022	235.7899	130.2863	847.0024	1236.3646	547.387	489.4945	185.378	368.1315	693.6993	185.7204	418.4864	283.8214	2462.9268	1040.2618	2028.7967	824.1659
Wittmer	albipennis	alb012	1	298.67	80.5775	55.3092	84.6524	807.9723	242.452	379.4261	197.3374	616.7632	358.3343	779.6294	522.2584	214.7661	120.8663	748.9223	1039.4614	482.9649	419.6817	144.4005	324.4407	613.6459	164.7046	435.4318	268.7833	2187.586	983.6836	1823.7412	730.1722
Wittmer	albipennis	alb013	1	320.6044	87.3678	55.2632	88.035	799.7386	265.0592	398.529	201.3529	631.6152	366.6819	823.3562	553.2941	228.2212	122.72	780.8821	1099.7218	507.5188	445.854	151.3969	354.1425	619.177	168.0489	422.9383	286.0396	2222.3305	975.2214	1875.7082	720.4995
Wittmer	albipennis	alb014	1	339.3912	83.9928	60.0679	76.0663	812.2793	269.5903	402.1369	197.4496	676.3056	381.1353	867.7017	574.8295	243.7274	128.7403	784.4298	1144.5559	497.4453	460.0164	155.004	390.6842	669.8339	180.7811	417.2257	307.1279	2412.4703	1064.9699	1940.8403	821.816
Wittmer	albipennis	alb015	1	338.8117	88.7887	57.5188	91.4329	862.995	274.7733	410.0489	220.2754	652.0794	387.3862	889.3491	573.0457	216.3072	139.7531	794.1157	1181.4868	526.2209	471.4389	172.7338	371.2357	689.2479	179.189	432.9304	287.9346	2425.8795	1099.3306	2166.0342	848.8249
Wittmer	albipennis	alb016	1	287.7333	83.5433	49.112	80.1962	706.9571	250.199	365.5786	184.5746	575.5687	341.4536	782.8423	522.2243	214.2857	119.0467	715.0273	1020.093	444.2195	410.5821	160.1543	311.6627	600.74	171.5621	394.0406	245.6841	2117.8063	938.1885	1731.4883	779.1843
Wittmer	albipennis	alb017	1	318.1731	84.1787	57.9387	84.5647	854.2245	272.8514	402.534	213.3727	642.5958	377.9091	859.1145	560.5547	226.703	131.1759	772.0642	1126.683	484.2159	450.3671	151.8797	351.8636	681.8204	174.385	415.1255	293.909	2453.4754	1083.9339	1861.4961	788.0438
Wittmer	albipennis	alb018	1	299.0254	80.9834	56.5711	80.7672	755.4872	242.7581	366.6175	202.4334	606.9612	356.391	766.8128	508.4369	210.9143	119.538	724.148	1029.7975	461.6643	411.7793	135.5901	340.5805	609.3536	156.6962	398.7887	260.2582	2114.2361	971.7846	1734.51	756.5633
Wittmer	albipennis	alb019	1	302.7938	77.5749	54.323	90.8157	719.3332	262.9123	385.9747	196.0991	618.1844	364.7903	807.0265	526.2209	209.9262	118.3883	733.1695	1100.8651	498.5779	442.157	149.0619	334.6405	650.2521	166.9325	443.0039	305.87	2409.291	1045.8775	1851.8984	750.5057
Wittmer	albipennis	alb020	1	278.681	86.6074	57.6182	83.9308	806.0715	244.7394	363.6781	182.5257	595.4887	347.0364	756.4322	496.2867	198.5019	117.38	678.9558	1008.7948	437.8032	410.5821	120.7241	317.3013	591.4164	151.1278	367.8421	283.0715	2161.9399	956.2804	1711.7864	699.497
Wittmer	albipennis	alb001	2	299.4332	77.3231	51.7925	78.5561	780.8454	248.1203	374.9419	189.3782	602.2599	345.297	783.8378	512.2089	218.2331	124.1248	691.3865	1052.3638	484.2589	413.0838	145.4931	336.1073	618.2013	166.2475	414.8148	291.3226	2259.3127	1063.5674	1770.3238	736.277
Wittmer	albipennis	alb002	2	356.5658	90.9627	57.7395	102.6316	919.478	301.1278	442.1973	232.3007	708.2931	404.1137	927.8195	606.7837	234.5865	138.189	887.7552	1285.7741	585.3775	522.5323	166.9516	422.9865	725.3142	200.7519	484.9624	307.1833	2488.8723	1146.8355	2132.2448	959.1489
Wittmer	albipennis	alb003	2	314.6697	89.69	54.1618	90.5703	854.0998	257.1651	391.2839	201.5139	615.166	366.4043	816.5634	540.8258	218.8022	127.6021	767.0002	1094.7576	485.8407	448.7532	121.1508	337.4336	615.5661	163.0273	395.9225	263.7434	2217.5625	1018.0443	1880.7729	702.6501
Wittmer	albipennis	alb004	2	282.0213	78.9008	53.9104	80.1248	739.8806	252.6341	355.4485	185.9124	569.5891	340.6034	740.9809	478.2607	186.4662	116.0845	667.8558	966.904	413.6513	387.3064	140.9955	300.0085	581.0591	150.0042	373.4786	260.9185	2024.9864	923.1467	1720.2533	695.7224
Wittmer	albipennis	alb005	2	346.771	99.0245	58.767	88.725	885.3843	289.8669	426.9136	235.6739	687.6548	390.3576	920.6352	597.3763	240.6027	133.2546	873.5844	1236.0985	568.204	494.2799	171.4286	382.5442	726.2198	192.3163	448.9076	312.8516	2394.9453	1130.192	2086.7433	815.6258
Wittmer	albipennis	alb006	2	308.3624	92.7055	55.8875	92.4934	818.484	266.1654	401.3657	209.3297	652.7719	376.199	841.4601	560.2648	216.5414	130.8357	789.4737	1129.9305	511.7184	456.9167	145.3006	366.82	626.2713	173.6879	464.6617	296.4643	2408.3931	1094.6448	1775.5677	758.9249
Wittmer	albipennis	alb007	2	316.3569	89.276	59.5173	84.9757	814.4614	269.1897	410.5279	205.6717	648.889	366.9296	841.6249	548.5924	221.7043	122.0974	800.7551	1138.2726	521.026	458.6383	154.2775	349.9207	652.1632	174.4372	461.6475	274.6327	2416.8836	1011.054	1855.7431	713.7344
Wittmer	albipennis	alb008	2	314.6637	79.1887	56.411	90.4016	818.9717	267.6692	395.8711	196.4155	633.9791	380.0752	803.0463	537.9995	214.2857	116.1709	790.7173	1064.9006	478.387	438.7276	155.6391	348.4962	638.57	171.4434	419.2956	263.6542	2195.8755	959.4105	1844.4885	639.459
Wittmer	albipennis	alb009	2	305.5195	90.7465	54.655	79.6992	793.9882	251.1278	368.0182	185.8896	586.4701	348.6392	775.0367	516.6645	200.8026	121.0002	712.8712	1037.8976	461.0262	418.0896	146.6556	326.3712	617.5435	171.2124	386.0851	281.2332	2172.1713	994.3883	1747.6471	639.4308
Wittmer	albipennis	alb010	2	324.8434	85.4229	58.3122	72.2431	828.985	262.782	391.0136	198.0857	611.9837	364.9045	829.6374	537.4821	213.5669	122.5512	781.2434	1105.631	494.0294	434.2471	162.0305	351.9228	640.2718	181.3511	419.7655	323.1857	2323.4957	1042.5496	1929.1717	820.7883
Wittmer	albipennis	alb011	2	330.9501	94.9187	59.6312	85.0455	861.0258	298.8743	419.8541	226.6639	694.0897	396.2435	904.8213	576.8022	235.7899	130.2863	847.0024	1236.3646	547.387	489.4945	185.378	368.1315	693.6993	185.7204	418.4864	283.8214	2462.9268	1040.2618	2028.7967	824.1659
Wittmer	albipennis	alb012	2	298.67	80.5775	56.0573	87.5714	807.9723	254.8897	379.4261	197.3374	616.7632	358.3343	782.7101	522.2584	214.7661	120.8663	753.3835	1039.4614	482.9649	419.6817	144.4005	324.4407	613.6459	164.7046	435.4318	268.7833	2187.586	983.6836	1823.7412	730.1722
Wittmer	albipennis	alb013	2	320.6044	87.3678	55.2632	86.1878	799.7386	260.5263	398.529	201.3529	631.6152	366.6819	823.3562	553.2941	228.2212	122.72	774.4419	1099.7218	507.5188	445.854	151.3969	354.1425	619.177	168.0489	422.9383	286.0396	2222.3305	975.2214	1875.7082	720.4995
Wittmer	albipennis	alb014	2	339.3912	83.9928	63.3768	78.7861	812.2793	277.4436	403.1225	197.4496	676.3056	381.1353	872.5888	574.8295	247.0028	128.7403	809.7744	1144.5559	497.4453	460.0164	155.004	390.6842	669.8339	180.7811	417.2257	307.1279	2412.4703	1064.9699	1940.8403	821.816
Wittmer	albipennis	alb015	2	338.8117	88.7887	57.5188	91.0902	862.995	282.7108	414.0342	220.2754	652.0794	387.3862	889.3491	573.0457	216.3072	139.7531	823.3577	1181.4868	526.2209	471.4389	172.7338	371.2357	689.2479	179.189	432.9304	287.9346	2425.8795	1099.3306	2166.0342	848.8249
Wittmer	albipennis	alb016	2	287.7333	83.5433	53.4377	80.1962	706.9571	251.1278	364.7293	184.5746	575.5687	341.4536	782.8424	522.2243	213.1609	119.0467	749.0964	1020.093	444.2195	410.5821	160.1543	311.6627	600.74	171.5621	394.0406	245.6841	2117.8063	938.1885	1731.4883	779.1843
Wittmer	albipennis	alb017	2	318.1731	84.1787	58.0903	88.7887	854.2245	273.6842	404.0255	213.3727	642.5958	377.9091	862.2526	560.5547	225.5667	131.1759	787.231	1126.683	484.2159	450.3671	151.8797	351.8636	681.8204	174.385	415.1255	293.909	2453.4754	1083.9339	1861.4961	788.0438
Wittmer	albipennis	alb018	2	299.0254	80.9834	58.173	82.7102	755.4872	243.609	365.6641	202.4334	606.9612	356.391	770.4922	508.4369	210.9143	119.538	737.6802	1029.7975	461.6643	411.7793	135.5901	340.5805	609.3536	156.6962	398.7887	260.2582	2114.2361	971.7846	1734.51	756.5633
Wittmer	albipennis	alb019	2	302.7938	77.5749	54.6992	88.2334	719.3332	261.6541	385.9747	196.0991	618.1844	364.7903	808.8809	526.2209	209.9262	118.3883	756.3962	1100.8651	498.5779	442.157	149.0619	334.6405	650.2521	166.9325	443.0039	305.87	2409.291	1045.8775	1851.8984	750.5057
Wittmer	albipennis	alb020	2	278.681	86.6074	59.2105	85.1751	806.0715	244.7394	364.6462	182.5257	595.4887	347.0364	756.4322	496.2867	198.4994	117.38	706.0727	1008.7948	437.8032	410.5821	120.7241	317.3013	591.4164	151.1278	367.8421	283.0715	2161.9399	956.2804	1711.7864	699.497
Klimmek	albipennis	alb001	1	296.862	80.0797	52.9745	84.5201	772.1925	251.3933	379.9177	191.9856	602.4443	346.2324	788.5233	516.6661	214.2924	116.1776	704.8993	1052.651	494.2051	414.9857	144.7368	326.6919	594.2477	167.673	416.7701	289.5192	2257.0385	1001.956	1769.5105	734.2742
Klimmek	albipennis	alb002	1	356.2894	98.4733	61.7533	103.271	919.6757	302.6337	445.6131	233.7642	708.1378	397.4024	927.8975	606.2496	233.1021	139.2343	889.6155	1288.3464	584.2415	523.3428	166.9516	422.5671	722.5937	202.2728	480.0807	307.8111	2514.0377	1109.7388	2135.4439	954.7096
Klimmek	albipennis	alb003	1	314.0187	82.8101	55.1827	90.4641	840.8241	266.5679	400.129	210.2291	622.1017	364.3434	821.053	540.9807	210.6445	124.8398	772.4138	1099.67	483.6817	448.5699	132.7116	337.5553	604.4219	162.406	416.2403	260.34	2314.6203	1053.0279	1881.1923	693.9168
Klimmek	albipennis	alb004	1	281.5599	76.8005	54.4114	82.1237	738.4565	253.2715	362.782	185.624	573.3162	336.8421	743.6319	482.7713	177.082	116.0333	662.0339	966.9337	415.0664	388.4808	142.9837	294.3899	575.4651	144.7764	386.5629	260.1113	1938.276	844.3272	1724.7522	646.1893
Klimmek	albipennis	alb005	1	347.2197	90.662	58.9219	93.3088	879.7054	285.9184	435.3739	236.4088	684.9008	384.9641	922.5244	594.5681	231.379	131.8386	877.6291	1243.9119	559.61	500.6036	171.8045	381.5845	707.509	199.0812	456.4955	304.3995	2353.2642	1111.2127	2095.468	778.2899
Klimmek	albipennis	alb006	1	307.7527	88.5238	56.8518	96.4434	818.5592	269.928	414.8343	210.8071	649.5068	375.1131	841.7297	560.297	211.0108	128.5736	799.2485	1132.3763	512.594	459.4908	144.3922	372.5991	632.4748	175.2787	466.6206	295.1808	2430.7006	1092.0142	1771.4576	754.3683
Klimmek	albipennis	alb007	1	318.9656	88.6837	57.9765	85.02	815.3505	276.3322	419.5565	207.9461	639.4847	366.0471	840.2367	545.4892	214.966	126.0092	812.5744	1136.087	517.2065	456.0313	154.7128	342.8703	647.4983	175.9463	454.9331	281.9422	2430.7006	1092.0142	1771.4576	754.3683
Klimmek	albipennis	alb008	1	311.3009	83.0997	55.3826	96.5933	817.8384	269.1824	395.3152	196.0643	633.6113	377.2573	804.5219	538.2614	212.2234	118.2148	789.8245	1068.6835	476.5441	439.5136	154.9164	352.0942	658.941	171.4302	434.4906	262.129	2218.0363	952.9294	1834.7591	634.9368
Klimmek	albipennis	alb009	1	303.7108	82.2091	56.6926	87.1557	792.9484	252.3105	375.249	187.8029	591.4406	338.8422	775.9413	515.6212	194.029	120.9107	703.7675	1041.5488	460.6553	419.0536	142.1064	314.7992	604.4262	171.6798	406.6669	277.8307	2207.9571	989.1767	1750.5346	634.1791
Klimmek	albipennis	alb010	1	314.4203	88.0083	55.6658	82.4278	829.604	265.2304	400.3032	205.7417	616.5461	357.1626	831.5789	539.1199	205.0752	121.6309	788.2584	1109.2118	495.5296	436.6652	160.5373	346.0796	640.6635	182.9483	433.3214	321.4602	2328.3847	1043.4571	1932.3962	810.8443
Klimmek	albipennis	alb011	1	334.758	94.5117	60.1562	87.9828	860.1433	297.181	427.0063	236.0812	688.7671	395.5928	905.4143	576.6537	230.1639	128.0405	868.4679	1237.594	542.8577	492.9397	181.0159	378.2247	684.7025	186.1145	444.0396	282.6945	2453.637	1035.6513	2032.1316	798.5394
Klimmek	albipennis	alb012	1	293.9852	77.398	57.2931	91.8112	804.3048	258.3038	389.5615	196.3234	616.437	356.257	789.5095	527.637	209.4646	115.067	760.5564	1039.1307	480.0789	418.8107	143.2334	320.7263	606.593	164.6655	448.128	260.8733	2181.3844	996.4437	1825.9973	706.2741
Klimmek	albipennis	alb013	1	317.7937	89.0487	56.701	92.8865	803.6332	264.6641	398.6667	203.2651	624.062	360.387	824.724	554.9168	226.936	125.1248	771.4289	1103.8736	508.1805	445.854	149.8322	357.5473	610.9745	170.3111	423.5301	286.5313	2183.1442	947.8273	1876.2642	698.1745
Klimmek	albipennis	alb014	1	340.3053	86.6074	63.1805	80.4733	813.1087	270.1164	414.0365	206.3524	672.956	382.9496	871.4493	579.4421	238.5345	127.8218	815.039	1147.0596	502.779	462.494	155.8561	383.0945	650.8865	183.0831	441.2524	299.0224	2428.6674	1068.0628	1937.5935	803.8064
Klimmek	albipennis	alb015	1	340.4231	91.8264	61.5754	97.8448	866.7835	285.3473	421.1132	215.713	657.1497	384.8833	895.0174	576.5047	211.5622	133.8728	830.7011	1182.0654	526.5059	472.5564	171.4352	384.6278	692.6285	180.0756	452.8789	297.6578	2450.7816	1095.4099	2162.2757	788.0399
Klimmek	albipennis	alb016	1	290.3478	77.324	53.4788	89.7543	707.5512	253.386	370.7995	188.3342	589.907	335.803	786.6549	520.6801	205.2663	118.4789	729.8145	1021.8048	444.3801	414.2919	146.2991	308.6652	598.1775	171.8045	399.9509	246.7822	2149.919	937.9467	1730.2941	763.2717
Klimmek	albipennis	alb017	1	320.4303	86.6611	58.6364	99.1869	858.6523	279.7154	413.5518	215.0093	647.5894	374.3685	863.5364	562.2192	219.181	127.924	791.4337	1128.5977	484.3994	453.5237	150.7636	354.9159	681.9346	180.8275	419.398	288.4128	2400.5274	1061.3554	1863.0346	768.3809
Klimmek	albipennis	alb018	1	300.0257	82.004	59.2426	85.3284	760.6215	247.7489	372.3401	198.0661	604.7268	348.9013	771.452	509.7822	204.1852	117.6746	741.3549	1034.2603	462.7875	416.5522	136.5987	348.8754	604.0371	163.7243	410.1334	254.6168	2178.8494	980.2932	1734.2948	749.8186
Klimmek	albipennis	alb019	1	303.6171	82.4003	54.241	91.4523	817.9907	262.1765	391.4681	204.5313	618.4284	357.9018	813.1666	526.3267	200.8209	119.9552	761.8002	1104.0326	498.6553	448.052	150.658	344.7484	634.6454	171.4352	467.1747	302.2577	2409.3452	1060.2762	1841.7505	739.3338
Klimmek	albipennis	alb020	1	280.4204	86.3173	56.3825	85.6572	801.0068	248.8208	369.9221	189.6154	590.9785	342.6878	759.4223	498.4648	193.9981	119.1856	695.8729	1008.6467	444.3666	415.4305	125.4826	321.3377	570.1886	157.3181	382.7474	271.9514	2188.7125	1011.7529	1705.2807	654.6888
