# Supplementary material for: An interactive key to Central European species of the Pteromalus albipennis species group and other species of the genus (Hymenoptera: Chalcidoidea: Pteromalidae), with the description of a new species
Source: Biodivers Data J. 2018 Nov 14;(6):e27722. doi: 10.3897/BDJ.6.e27722 (PMC6249333; doi:10.3897/BDJ.6.e27722)
Supplement: Supplementary material 9 — Pteromalus capito Baur sp. n. body measurements and ratios: ranges [file bdj-06-e27722-s009.csv]

species	capito	capito	capito	capito	capito	capito	capito	capito	capito	capito	capito	capito	capito	capito	capito
code	Palbi620	Palbi621	Palbi622	Palbi623	Palbi624	Palbi625	Palbi626	Palbi627	Palbi628	Palbi629	Palbi630	Palbi631	Palbi632	Palbi633	Palbi634	max	min
remarks	-	-	ant right	-	-	-	-	-	-	-	-	-	-	-	-
ant.l	737.3109	777.4342	891.8278	755.3875	782.7429	785.6156	821.8682	683.7851	790.2345	831.1374	857.6091	800.5839	646.7114	716.0481	709.6037	891.8278	646.7114
clv.b	97.2551	83.2841	99.6199	91.5225	103.7609	95.2019	89.9157	93.4067	94.1577	98.4374	96.5668	94.7562	88.7035	86.8258	84.0736	103.7609	83.2841
eye.b	273.9175	274.0424	326.3457	271.9407	288.4887	277.1001	296.1174	259.8223	294.5973	287.5153	287.4859	291.3755	246.1866	255.4649	250.9803	326.3457	246.1866
eye.d	538.4121	542.5693	664.0975	539.0731	588.493	578.2928	586.3113	505.4109	601.3983	613.5428	660.3671	575.4593	486.694	504.6596	501.232	664.0975	486.694
eye.h	378.8282	388.97	465.5515	386.1217	408.7298	399.2758	416.3454	363.9488	414.3052	428	434.7416	409.2495	330.8875	349.6006	355.069	465.5515	330.8875
fm3.b	154.8855	161.0676	198.9707	155.885	164.9515	169.5593	187.6124	154.1518	174.802	178.9272	198.522	165.0869	139.9915	154.0679	144.9754	198.9707	139.9915
fm3.l	572.7219	574.6285	740.9019	585.3495	605.6405	609.8653	649.722	539.7371	618.2326	670.7227	706.2481	610.5316	496.6338	533.5891	539.7489	740.9019	496.6338
fwi.b	988.0322	1010.1441	1156.9873	952.3795	1033.5389	1000.7784	1039.0124	915.8888	1043.9635	1110.9634	1076.8605	1028.3715	896.6814	935.5013	930.0958	1156.9873	896.6814
fwi.l	2161.1671	2246.9101	2719.99	2132.2976	2344.0091	2258.3703	2333.7015	2043.6836	2360.9935	2536.3187	2444.0241	2297.4402	1934.8747	2060.2552	2067.7656	2719.99	1934.8747
gst.b	774.6149	819.518	868.4648	799.2893	887.1028	823.6841	957.6488	727.3159	899.1311	964.432	918.2051	879.4509	660.4518	741.9257	688.2239	964.432	660.4518
gst.l	1645.4644	1684.5696	2067.6872	1668.4288	1823.0909	1683.4805	1849.6577	1635.512	1941.4687	2043.6319	1901.9765	1922.1409	1534.0998	1549.2184	1525.2952	2067.6872	1525.2952
hea.b	829.3399	826.5661	1027.5536	812.8946	888.7422	868.2099	902.6072	759.0479	903.956	942.1416	986.8593	884.6958	729.7461	781.7888	762.8028	1027.5536	729.7461
hea.h	588.2948	609.7956	727.0535	619.8692	635.4324	635.729	644.5874	575.253	641.2289	684.0356	688.5474	633.8506	527.071	565.4149	573.7335	727.0535	527.071
mav.l	391.7149	416.5896	472.9755	408.2847	456.7745	424.5027	427.8734	401.5039	454.5935	480.1695	446.7107	449.7763	388.3475	391.9173	378.5714	480.1695	378.5714
msc.b	764.7001	769.3935	1001.0391	770.789	812.7948	779.5222	847.9302	728.3791	846.8422	864.0866	917.5207	801.1892	635.5266	733.652	735.6299	1001.0391	635.5266
msc.l	439.4795	507.9888	598.9401	492.2945	521.3692	541.487	524.5272	437.9778	549.3639	552.6532	568.4524	509.8056	399.0623	393.9818	437.4504	598.9401	393.9818
msp.l	176.7954	190.5816	245.8141	197.5416	210.5599	206.9036	210.8887	180.5553	206.9788	223.9794	232.9609	203.9261	161.3185	170.0003	178.7087	245.8141	161.3185
mss.l	1044.9303	1122.6029	1383.6844	1095.1547	1188.4413	1155.1359	1220.5352	1016.9207	1245.1174	1291.945	1323.6207	1194.0494	928.0499	942.1182	1021.1579	1383.6844	928.0499
ool.l	129.11	137.7978	160.7217	141.2859	142.6708	142.2099	141.0832	129.4121	147.5354	159.4312	162.9386	140.0456	127.1613	131.9814	126.2469	162.9386	126.2469
pdl.b	59.5696	63.9646	64.4657	54.6651	56.0856	57.4586	59.4276	53.4741	53.4764	59.9509	61.4578	51.8069	50.5622	54.2241	47.9614	64.4657	47.9614
pdl.l	79.358	86.9318	93.2967	83.9923	88.052	90.6912	88.2176	76.0594	89.0152	87.481	95.4687	100.5457	68.8958	77.1776	75.0955	100.5457	68.8958
pol.l	195.6333	179.9305	222.8334	192.8868	209.0442	207.5242	204.2032	184.9987	210.5535	211.2386	228.5792	199.7147	160.9554	175.1323	178.573	228.5792	160.9554
ppd.b	348.6727	330.5283	421.4429	318.0531	391.2635	380.7097	403.7596	306.0636	365.9987	390.942	418.7461	355.0323	282.3398	315.8244	318.7979	421.4429	282.3398
ppd.l	154.1358	153.8201	205.6405	139.5876	159.5266	125.1892	164.6685	140.6623	173.3119	190.9834	192.5638	183.4833	135.0509	153.4208	141.5425	205.6405	125.1892
scp.l	291.7529	281.402	365.6904	290.7554	312.5094	298.9443	321.4941	275.6325	312.971	340.9884	345.8427	311.0661	251.3055	276.9513	266.5907	365.6904	251.3055
sct.l	401.5039	404.3064	520.007	414.4291	437.2454	423.5012	463.6633	365.5158	453.3911	486.4685	494.4651	438.7233	339.273	374.3257	390.3299	520.007	339.273
stv.l	271.3557	263.2236	307.3826	227.2221	263.5789	286.3543	269.0871	243.8855	261.461	289.643	301.5478	273.2326	220.8947	252.8658	254.7397	307.3826	220.8947
upf.l	355.6631	363.1589	414.5725	364.4391	370.5212	357.1626	370.8651	344.0793	370.5022	397.0121	401.5121	369.3648	318.591	333.4136	337.7781	414.5725	318.591
hea.b/hea.h	1.409735221	1.355480591	1.413312225	1.311396985	1.398641618	1.365691828	1.400286757	1.319502723	1.409724359	1.377328314	1.433248169	1.395748146	1.384530927	1.382681638	1.329542026	1.433248169	1.311396985
hea.b/msc.b	1.084529608	1.07430866	1.026486977	1.054626623	1.09343982	1.113771872	1.064482902	1.042105546	1.067443262	1.090332381	1.075571701	1.104228315	1.148254219	1.065612579	1.036938276	1.148254219	1.026486977
upf.l/hea.h	0.604566112	0.595542014	0.57020907	0.587929034	0.583100893	0.561815805	0.575352698	0.598135603	0.577800221	0.580396839	0.583129208	0.582731641	0.604455567	0.589679543	0.588736931	0.604566112	0.561815805
POL/OOL	1.51524514	1.305757421	1.386454972	1.365223281	1.465220634	1.459280964	1.447395579	1.429531705	1.427138843	1.324951452	1.402854818	1.42606908	1.265757742	1.326946827	1.414474336	1.51524514	1.265757742
eye.h/eye.b	1.383001086	1.419378899	1.42655932	1.419874627	1.416796568	1.440908177	1.406014641	1.400760443	1.406344186	1.488616432	1.51221886	1.404543278	1.344051626	1.368487804	1.414728566	1.51221886	1.344051626
eye.d/eye.h	1.421256654	1.394887266	1.426474837	1.396122259	1.43980938	1.448354245	1.408232924	1.388686815	1.451582795	1.433511215	1.518987601	1.406133178	1.470874542	1.443531847	1.41164675	1.518987601	1.388686815
ant.l/hea.b	0.889033435	0.940559019	0.867913654	0.929256388	0.880731105	0.904868281	0.910549129	0.900845783	0.874195757	0.882178857	0.869028746	0.904925625	0.88621426	0.915909898	0.930258384	0.940559019	0.867913654
scp.l/eye.h	0.770145676	0.723454251	0.785499349	0.753014917	0.764586776	0.748716301	0.772181223	0.75733867	0.755411711	0.796701869	0.795513243	0.760089139	0.759489252	0.792193434	0.750813785	0.796701869	0.723454251
pdl.l/pdl.b	1.332189573	1.359061106	1.447230077	1.536488546	1.569957351	1.578374691	1.484455034	1.42235961	1.664569792	1.459210787	1.553402497	1.940778159	1.362594982	1.423308086	1.565748706	1.940778159	1.332189573
mss.l/msc.b	1.366457648	1.459075103	1.382248106	1.420822949	1.462166466	1.48185119	1.439428859	1.396142064	1.470306274	1.495156851	1.442605818	1.49034635	1.460284904	1.284148615	1.38814083	1.495156851	1.284148615
msc.b/msc.l	1.740013129	1.514587526	1.671350941	1.565707112	1.558962056	1.43959541	1.616560971	1.663050273	1.541495901	1.563524105	1.614067774	1.571558257	1.592549835	1.862146932	1.68163042	1.862146932	1.43959541
msc.l/sct.l	1.09458339	1.256445112	1.15179238	1.187885938	1.192394934	1.278596141	1.131267452	1.198245876	1.211677733	1.136051358	1.149630985	1.1620208	1.176227699	1.052510688	1.120719678	1.278596141	1.052510688
ppd.l/sct.l	0.383896146	0.380454279	0.395457177	0.336819012	0.364844547	0.295605302	0.35514672	0.384832338	0.382256952	0.392591504	0.389438607	0.418221006	0.398059675	0.409859115	0.362622746	0.418221006	0.295605302
ppd.b/ppd.l	2.262113669	2.148797849	2.04941585	2.278519725	2.452653664	3.041074629	2.451954077	2.175875128	2.111792093	2.04699466	2.174583696	1.934957023	2.090617686	2.058550079	2.252312203	3.041074629	1.934957023
fwi.l/fwi.b	2.187344805	2.224346111	2.350924682	2.238915894	2.267944729	2.256613752	2.246076659	2.231366515	2.261567095	2.282990331	2.269582829	2.234056661	2.15781737	2.202300734	2.22317486	2.350924682	2.15781737
mav.l/stv.l	1.443547712	1.582645325	1.538719173	1.796852947	1.732970659	1.482438713	1.590092576	1.646280324	1.73866657	1.657797703	1.481392668	1.646129708	1.758066174	1.549902359	1.486110724	1.796852947	1.443547712
fm3.l/fm3.b	3.697711535	3.567623159	3.723673385	3.7550085	3.671627721	3.596767031	3.463107982	3.501335048	3.536759305	3.748578752	3.557530652	3.698243773	3.547599676	3.463337269	3.72303784	3.7550085	3.463107982
gst.l/gst.b	2.12423541	2.05556144	2.380853202	2.087390385	2.055106691	2.043842415	1.931457232	2.248695512	2.159272102	2.11900051	2.071407031	2.185614797	2.322803572	2.08810451	2.216277581	2.380853202	1.931457232
gst.l/mss.l	1.574712112	1.500592596	1.494334402	1.523464037	1.534018466	1.457387395	1.515448059	1.608298464	1.559265576	1.581825774	1.4369498	1.609766648	1.653035898	1.644399185	1.493691818	1.653035898	1.4369498
hea.l	402.0079	403.8161	505.3191	417.3313	429.0133	386.9013	451.3422	400.3846	442.5274	463.5832	476.0919	433.4593	365.2483	391.8059	383.0844	505.3191	365.2483
eye.l	266.1961	262.5183	315.0755	268.4234	281.991	263.159	287.6493	261.6566	293.1416	286.5217	287.281	278.5727	239.564	251.5948	258.0926	315.0755	239.564
tmp.l	78.67	87.4133	129.708	81.2074	82.7145	88.3531	108.2942	76.6964	94.7488	101.153	116.2043	94.1734	70.2526	93.0878	56.7672	129.708	56.7672
body length	3092.4026	3210.9886	3956.6907	3180.9148	3440.5455	3225.5177	3521.5351	3052.8173	3629.1135	3799.1601	3701.6891	3549.6496	2827.398	2883.1425	2929.5375	3956.6907	2827.398
hea.b/hea.l	2.062994036	2.046887432	2.03347469	1.947840001	2.071595916	2.244008743	1.999828955	1.895796941	2.042711932	2.032303155	2.072833627	2.041012386	1.997945233	1.995347186	1.991213425	2.244008743	1.895796941
tmp.l/eye.l	0.295534007	0.332979834	0.411672758	0.302534727	0.293323191	0.33574037	0.376479971	0.293118538	0.32321854	0.353037833	0.404496991	0.338056816	0.293251908	0.369990954	0.219948964	0.411672758	0.219948964
msp.l/eye.h	0.466690178	0.489964779	0.528006246	0.511604502	0.515156712	0.518197196	0.50652343	0.496100825	0.499580502	0.523316355	0.535860612	0.498292851	0.487532772	0.486270046	0.503306963	0.535860612	0.466690178
