# Supplementary material for: An interactive key to Central European species of the Pteromalus albipennis species group and other species of the genus (Hymenoptera: Chalcidoidea: Pteromalidae), with the description of a new species
Source: Biodivers Data J. 2018 Nov 14;(6):e27722. doi: 10.3897/BDJ.6.e27722 (PMC6249333; doi:10.3897/BDJ.6.e27722)
Supplement: Supplementary material 10 — Measurement data for Pteromalus capito Baur sp. n. and reference species [file bdj-06-e27722-s010.csv]

species	code	random	remarks	barcode	ant.l	clv.b	clv.l	eye.b	eye.d	eye.h	eye.l	fm3.b	fm3.l	fwi.b	fwi.l	gst.b	gst.l	hea.b	hea.h	hea.l	mav.l	msc.b	msc.l	msp.l	mss.l	ool.l	pdl.b	pdl.l	pol.l	ppd.b	ppd.l	scp.l	sct.l	stv.l	ta3.l	tb3.l	tmp.l	upf.l
inclytus	alb_228	18	-	inc_no	948.6965	98.6487	206.3066	346.7516	690.1541	512.8559	307.2283	194.0726	746.2523	1089.4985	2384.8694	862.6244	1778.9371	1093.9549	768.1455	471.1528	464.5089	971.9093	580.7412	241.0097	1359.4195	160.984	68.173	96.9429	241.2627	419.7954	198.4729	373.0656	527.7187	305.1267	707.4745	829.8735	106.3749	428.4237
inclytus	alb_229	19	-	inc_no	989.3942	100.2891	195.5597	360.0896	696.7534	522.9294	318.6827	192.4089	747.8871	1100.576	2410.374	921.3474	1814.3639	1091.4681	777.2692	481.7877	479.7099	959.0391	566.0306	242.8159	1310.3235	154.3869	65.7288	105.7143	251.803	425.0521	209.7229	375.7993	519.8077	305.0577	747.13	831.0503	104.4722	440.9285
inclytus	alb_230	3	-	inc_no	1014.9193	101.6436	210.4069	358.1252	719.335	530.7065	332.2827	220.0762	810.959	1144.9134	2597.3874	992.0142	1941.5534	1121.9289	820.2625	523.1182	475.9867	995.37	631.406	255.464	1444.7412	169.8676	70.4825	92.5718	260.814	419.4882	215.5214	412.6653	563.8261	312.1599	807.6673	920.5602	139.0455	459.0176
inclytus	alb_231	6	-	inc_no	1070.6792	98.7457	217.4157	351.8938	740.7299	544.8203	345.7478	208.6444	821.0537	1171.7315	2626.621	957.8032	2089.486	1150.068	830.0301	522.8335	507.3293	1043.3728	643.4472	261.4124	1478.3592	171.3658	67.6479	107.5821	266.0749	473.5183	239.0504	422.1837	581.7373	315.9892	793.6818	927.6272	128.4314	470.3524
inclytus	alb_232	13	-	inc_no	882.703	95.2649	201.3412	314.6083	591.9281	454.3531	323.9698	166.1455	619.9882	991.0638	2079.1475	723.7237	1478.2849	947.5459	669.8174	496.0554	386.8955	844.7497	510.9205	198.8088	1169.0757	131.4608	60.9084	93.5144	228.4967	346.228	179.2878	331.9048	437.4612	278.3194	623.4661	690.1145	125.1422	389.8888
inclytus	alb_233	27	-	inc_no	947.3202	95.8552	200.5208	341.5172	683.2251	502.7856	325.9271	196.9414	712.5918	1061.5589	2367.5714	853.9007	1834.0257	1055.2448	737.3246	525.4099	475.0672	942.6227	539.0211	228.9748	1283.9621	160.5993	62.1705	94.8086	241.2639	427.2889	194.0435	381.0688	498.4925	312.4534	688.7945	803.4936	157.1812	429.9458
inclytus	alb_234	7	-	inc_no	927.7987	103.979	189.1423	330.575	688.884	510.5597	311.913	187.7147	729.5558	1078.1513	2403.8214	819.8198	1890.8589	1070.2786	747.4277	489.0372	457.0601	937.9959	607.3816	244.1846	1374.3173	162.3519	69.7509	98.8032	247.2937	430.7375	216.5334	368.222	521.1313	307.7873	732.759	809.2506	118.3766	434.084
inclytus	alb_235	4	-	inc_no	956.514	99.9878	192.0213	358.2441	726.0437	539.0897	316.4545	206.6858	781.7333	1158.5337	2543.7067	966.8067	2000.2221	1135.288	804.525	483.3683	491.5911	1044.8509	615.071	259.7809	1435.489	161.679	68.0704	100.2875	273.978	430.7596	236.8202	409.2531	547.5389	314.685	NA	884.6959	127.7914	461.1202
inclytus	alb_236	30	ant rechts	inc_no	981.8058	101.0923	209.0305	336.253	689.994	499.8284	331.7439	200.6764	753.1963	1110.0314	2447.7413	876.268	1931.6937	1057.1247	761.3738	519.3842	447.7479	947.0172	559.3519	248.3879	1332.0072	156.794	66.2366	95.1849	247.28	404.4291	214.2105	382.0251	534.4438	311.6963	706.9859	819.3654	152.3937	432.9279
inclytus	alb_237	14	-	inc_no	915.3653	100.0641	198.6029	317.6016	630.9981	484.8758	312.9666	188.2785	706.128	1035.0392	2212.4366	796.1144	1682.1901	992.8644	721.6898	494.6951	409.3005	857.0106	556.2633	227.4156	1256.8703	136.8093	64.1783	95.7457	244.2702	383.4803	188.6644	360.5486	461.3033	305.5929	686.7173	749.2033	121.2278	418.2699
inclytus	alb_238	9	-	inc_no	1070.6475	98.8643	208.848	360.867	739.6575	531.562	351.7483	202.9312	793.7222	1142.4326	2537.8104	949.0645	1931.9362	1152.7213	818.6711	532.5257	456.5605	1067.3061	633.1822	272.1161	1464.0164	164.8895	75.2574	103.475	269.0718	438.9739	231.4995	423.9742	562.6428	320.8664	816.4914	901.3652	130.0285	466.8085
inclytus	alb_239	20	-	inc_no	982.3918	93.6349	206.596	347.0068	695.9854	492.4302	317.182	187.9233	758.0998	1110.3804	2438.2116	867.354	1817.1073	1095.9771	752.4332	475.7693	452.1082	990.6461	538.2952	257.0685	1316.9846	164.4925	69.4414	101.2462	248.0271	450.2468	208.6055	380.5198	516.9629	317.6056	713.9629	832.9175	105.6101	427.3947
inclytus	alb_240	8	ta3 rechts	inc_no	963.005	93.1808	200.5752	338.6994	686.7404	503.8084	309.2879	194.5207	728.8028	1126.7172	2469.0009	880.1956	1775.7167	1068.9234	741.8401	441.2453	433.3953	919.9856	566.2052	249.1066	1324.7552	158.587	64.5656	107.0759	248.8343	381.0748	204.0711	392.7745	511.9171	324.7952	783.1238	832.1936	81.176	432.2184
inclytus	alb_241	22	ta3 + ant rechts	inc_no	947.9645	93.4168	199.5604	341.3188	657.3065	474.8381	305.9231	184.8929	692.4184	1015.4006	2266.8737	847.0385	1710.5915	1045.1694	719.4159	469.0539	411.4994	921.4888	548.1205	232.7055	1282.3229	154.6702	62.0989	101.1869	236.7829	401.3545	199.5562	363.0254	500.6094	306.5397	717.6301	765.6617	116.1231	416.6169
inclytus	alb_242	21	-	inc_no	1031.7944	92.4787	206.874	361.4583	716.4182	524.2293	308.9147	199.1747	735.1485	1093.6509	2385.9953	887.5274	1869.1024	1119.513	796.016	465.6442	444.1996	960.5517	661.0306	280.1754	1441.8918	155.5824	67.6749	109.2404	258.5669	437.4818	207.1226	390.9953	534.6531	322.2144	779.9044	821.1435	111.6136	443.1024
inclytus	alb_243	16	-	inc_no	906.0574	93.2738	191.7862	319.2618	604.0066	469.4151	294.65	182.7633	686.328	1041.9691	2227.0507	828.939	1635.3775	985.4219	700.8046	452.544	419.6881	909.861	554.9032	210.0015	1282.8005	136.0645	63.1632	94.8102	228.8922	387.1608	203.7109	347.633	465.7796	297.4426	NA	766.6306	120.2579	397.9771
inclytus	alb_244	10	-	inc_no	1005.7608	95.4545	208.0122	331.3057	702.3757	510.9802	315.6744	193.9252	790.3066	1127.322	2430.074	916.6694	1930.3157	1095.4693	786.3445	494.8351	459.9996	1042.1918	604.8896	247.7912	1394.2267	168.7867	67.2881	107.5541	257.0561	451.0273	222.28	388.869	531.1757	336.5498	799.1864	883.2044	123.4614	440.9656
inclytus	alb_245	29	-	inc_no	947.0694	96.0075	208.2236	330.9324	653.8905	489.6192	336.2007	188.2785	709.6096	1067.8621	2292.7762	860.3869	1785.3241	1028.1874	735.852	487.231	438.5801	915.6381	554.7073	238.6401	1324.6316	142.8054	66.4614	92.4251	243.5186	392.3596	207.5909	373.7245	502.3168	316.2661	NA	786.8831	110.8835	419.9583
inclytus	alb_246	23	-	inc_no	967.5706	95.1513	203.507	332.9561	675.3863	487.0402	347.8024	196.1798	723.5321	1099.0909	2358.5931	803.7087	1797.6165	1043.9739	737.5757	528.4968	431.8455	894.4625	576.3815	228.3334	1275.9014	158.9632	59.145	98.4972	234.5284	402.5813	177.0586	375.8662	507.4796	326.6122	778.7069	834.9158	121.76	419.9583
inclytus	alb_247	28	-	inc_no	1022.694	97.5784	217.9846	367.9285	731.7111	539.6129	337.4747	201.807	775.3126	1146.868	2534.3398	907.9371	1977.8054	1161.2263	797.2729	499.4725	469.063	1004.3543	643.9457	262.5477	1484.728	163.6084	65.6823	101.1171	262.838	450.971	250.4874	398.7547	568.5306	317.2933	802.1552	878.0315	118.0031	446.3022
inclytus	alb_248	11	ant rechts	inc_no	1072.8069	105.413	216.1406	366.8681	758.2038	537.8481	337.8532	216.5656	805.7374	1167.3811	2541.4878	961.036	1871.6235	1163.4811	826.2638	530.4544	479.5402	1104.8734	614.7413	273.5765	1422.2715	185.0166	68.5403	114.3342	260.057	446.4615	214.2793	404.1806	565.4888	334.1373	791.093	893.9912	130.7973	473.733
inclytus	alb_249	25	-	inc_no	1099.5721	101.5101	235.8105	368.1271	755.7343	548.0512	343.7664	210.9707	807.7204	1162.0148	2531.136	844.3259	1880.8262	1172.1163	841.1997	504.0168	450.9935	1010.1566	619.4328	262.8791	1476.4132	174.5017	68.9188	115.1147	279.6305	437.4473	246.1965	420.8306	561.606	337.5039	857.2228	908.841	90.9464	475.2415
inclytus	alb_250	12	-	inc_no	1031.28	95.3066	205.3236	330.3962	644.9689	477.4651	317.9691	188.4404	721.2213	1046.4642	2336.3672	901.2415	1731.6173	1045.2515	734.0038	464.9736	447.9544	906.5271	554.8823	251.3486	1293.617	152.8406	62.3078	103.0935	239.7701	392.4649	187.2326	381.2495	505.1991	305.2308	760.7349	810.959	99.9652	403.8343
inclytus	alb_251	2	-	inc_no	943.8248	99.2252	199.8019	329.2246	638.1309	490.4392	279.8766	190.5332	696.8761	1116.4381	2374.6654	831.0933	1741.9514	1037.2923	736.6894	408.1733	437.1694	889.2471	567.2997	216.6859	1271.8452	140.5567	67.3483	97.563	242.767	376.6582	193.6417	374.0425	493.0446	324.5666	697.7842	809.4073	81.7362	418.2775
inclytus	alb_252	5	ant rechts	inc_no	996.4738	97.5605	202.9508	331.4739	711.3947	530.7688	352.8821	199.5522	769.6883	1088.3975	2373.3121	871.0482	1760.5131	1073.2813	774.1684	558.4448	468.998	971.5288	558.3899	248.6029	1318.326	170.4602	69.948	104.872	257.0487	422.8951	189.6741	405.1886	498.8188	295.2591	723.5966	842.4946	128.5231	443.1024
inclytus	alb_253	1	-	inc_no	939.629	92.4587	202.3807	326.9448	651.7527	480.4941	337.488	189.4863	708.3635	1076.1357	2299.2435	817.5745	1624.6902	1013.2879	725.3757	487.0353	419.4585	929.0337	558.284	226.884	1244.8181	148.0723	64.9819	90.5043	229.2679	377.7381	187.314	366.1389	495.0551	305.5575	691.3076	788.3577	83.9985	420.6153
inclytus	alb_254	24	-	inc_no	802.9345	84.6467	169.6187	289.7007	546.8055	398.4367	325.4554	161.2215	593.5835	867.6581	1865.6501	740.9914	1299.5808	861.7074	618.2343	493.0547	356.4015	737.6389	416.6372	207.8815	1000.1176	124.9484	55.7298	93.2299	210.4593	351.7493	157.8606	297.8535	403.2951	257.5007	576.3683	658.9095	110.4848	353.2668
inclytus	alb_255	15	-	inc_no	955.9777	92.6542	203.5513	310.6425	674.6091	486.6446	382.1888	178.1606	716.2843	1049.5448	2280.8995	746.3826	1672.0758	1024.8126	752.5361	555.8244	439.1412	896.1282	545.91	225.8199	1285.1186	154.829	65.9912	90.1639	254.7959	374.3324	196.4291	369.7897	490.2506	307.0017	693.605	800.0398	88.5024	438.6384
inclytus	alb_256	17	ant rechts	inc_no	983.8931	97.5344	212.5233	332.5989	663.7761	500.9305	318.6852	189.4058	726.5609	1022.4909	2222.1893	796.6159	1699.1314	1028.235	768.9964	488.1676	442.2626	900.4335	584.4104	246.4302	1341.6227	160.8418	65.1809	97.0987	227.7538	409.6763	211.5829	350.7089	505.7077	282.1574	772.3279	797.7148	105.2343	440.9861
inclytus	alb_257	26	ta3 rechts	inc_no	893.2777	91.0507	182.629	342.9952	642.4833	485.9193	314.1676	172.5247	684.0287	1057.5049	2276.1497	822.8352	1578.1218	1014.6618	713.2756	468.998	411.6538	891.5767	515.3432	234.244	1284.0682	140.3133	64.7075	92.4533	222.4931	382.247	209.8047	358.5244	496.1579	291.6052	692.645	764.8457	106.7294	420.6278
albipennis	alb_001	5001338	-	alb_no	784.7401	78.0139	NA	259.9855	516.5899	379.4894	250.2844	168.9902	600.6601	994.9636	2240.0862	745.8377	1770.0314	786.2061	604.1834	384.4684	410.3381	709.186	493.8133	196.8316	1053.0169	115.4776	51.1078	73.8924	207.145	327.2541	143.0196	295.0161	417.4662	291.8466	NA	NA	85.6895	352.0283
albipennis	alb_002	5000418	-	alb_no	921.5567	102.8884	NA	301.8134	608.1555	443.2049	295.4551	201.2065	727.3307	1134.5907	2539.067	965.683	2129.7113	926.9035	710.651	453.2145	486.6243	889.7622	586.6946	233.6025	1288.6756	138.5014	59.3686	90.636	235.4939	423.3689	167.8904	356.8576	523.8748	308.6726	NA	NA	87.9441	405.0513
albipennis	alb_003	4998316	-	alb_no	844.9274	85.9155	NA	261.1544	539.1909	392.6744	257.8225	164.4949	591.3949	989.2617	2222.3067	694.3176	1877.6357	817.2765	621.8058	404.1777	410.7738	780.0367	484.9495	209.7558	1100.3719	125.4761	54.2695	91.5599	215.9124	341.3715	136.0258	315.4723	454.4773	263.8631	NA	NA	85.6854	366.2553
albipennis	alb_004	5001413	-	alb_no	740.907	79.8532	NA	254.3337	479.2819	360.7476	239.1381	146.3872	584.918	879.4475	1974.3613	688.3067	1723.9802	745.2917	578.373	363.0372	383.2769	673.0684	416.1003	186.5163	967.5997	117.2155	54.6127	72.2376	179.7296	298.418	142.5879	284.3351	382.6805	256.7768	NA	NA	81.9551	341.0022
albipennis	alb_005	4997099	-	alb_no	891.8678	89.1158	NA	293.6002	595.4316	433.4093	271.9362	201.2565	713.435	1098.4847	2342.1462	802.1595	2093.4812	920.4267	689.5586	433.0478	454.4591	888.0315	562.942	239.5109	1242.2557	131.7726	59.2702	94.2554	244.7308	391.2123	168.426	355.0817	499.9504	312.3227	NA	NA	100.3952	388.8733
albipennis	alb_006	4999532	-	alb_no	827.268	93.836	NA	271.2892	563.1792	410.6937	254.951	174.1512	643.0999	1091.1585	2407.9604	760.8699	1772.4915	844.764	655.699	381.0627	461.9896	804.0782	514.1876	215.4125	1135.9352	129.5272	56.9402	90.3699	222.1636	376.5661	143.9933	312.5885	462.3654	296.188	NA	NA	86.2705	379.9256
albipennis	alb_007	5000052	-	alb_no	814.7881	85.3728	NA	275.8309	550.5133	414.6231	258.7594	175.3175	650.3994	997.0598	2382.3588	720.3151	1854.4257	843.2962	648.8429	405.9188	455.679	820.0472	518.0901	207.1231	1138.5412	120.9548	57.9252	87.2089	219.5228	352.6793	153.0676	323.0889	460.6255	282.0594	NA	NA	91.6979	366.0099
albipennis	alb_008	5000618	-	alb_no	820.8155	90.606	NA	274.1291	539.4927	396.3916	261.5731	171.8245	640.0038	946.9155	2208.1957	661.8321	1833.0329	805.6558	635.4123	403.6112	420.8444	792.1157	479.4685	196.8727	1066.7351	116.4311	55.3996	79.9232	214.7705	349.8497	155.4268	315.9402	439.3409	264.6736	NA	NA	84.9305	380.3694
albipennis	alb_009	4997531	-	alb_no	800.7382	82.5247	NA	252.6401	513.1904	377.2147	240.5466	170.3607	613.9496	989.1888	2191.9591	643.8254	1747.159	779.2191	595.6826	365.8403	408.6945	713.7178	463.0728	186.1467	1043.37	121.0142	55.7852	83.7126	197.8161	323.2861	144.6873	306.2805	420.5615	277.3007	NA	NA	69.3348	348.3483
albipennis	alb_010	5000175	-	alb_no	832.0419	76.9399	NA	267.8975	538.1225	398.3181	255.553	183.9665	652.1929	1046.7811	2323.3871	829.7532	1927.9817	831.9931	623.5342	401.3641	424.7279	790.5178	497.3695	205.027	1104.9411	121.9059	57.4212	85.5672	208.377	359.4792	161.27	325.6724	435.9864	319.2618	NA	NA	86.4467	365.5241
albipennis	alb_011	5003352	-	alb_no	862.3158	83.716	NA	295.2845	575.0953	428.5889	295.4121	185.9595	688.3821	1051.0265	2463.9823	811.4432	2029.9709	909.6776	693.5831	431.8161	443.8441	874.3349	545.9692	234.4835	1238.2688	127.7114	61.4156	96.876	227.8038	379.2393	181.0667	333.6907	495.4928	283.5318	NA	NA	88.6916	394.5341
albipennis	alb_012	4999501	fm3.l,fm3.b rechts	alb_no	805.7037	86.3272	NA	257.2093	527.3609	386.4096	234.4983	163.6231	589.2992	991.6105	2184.236	705.6918	1823.3199	790.0331	621.7609	374.404	455.0242	772.4322	482.6796	195.0669	1039.196	117.2484	56.5963	79.8457	211.0779	328.3742	143.2044	300.3381	422.3022	263.5724	NA	NA	90.2042	361.8775
albipennis	alb_013	5000497	-	alb_no	801.9109	87.6692	NA	266.2236	554.1686	399.0202	249.7493	168.4336	621.3304	958.9433	2177.1218	727.2388	1872.8921	824.8213	633.0431	396.8689	423.3327	782.6601	508.6662	201.8081	1102.959	123.1088	55.7662	87.6765	228.7831	354.378	151.7392	321.3292	446.4704	286.2631	NA	NA	90.1934	367.5269
albipennis	alb_014	5001638	-	alb_no	817.8869	79.0956	NA	275.8802	579.3319	415.3818	256.0405	182.2828	667.7803	1062.4744	2425.4121	823.596	1935.3532	873.5287	673.7193	411.5133	441.0889	818.4818	506.0561	205.6996	1147.8324	128.9278	63.2609	86.0158	237.4206	386.0625	155.4515	341.8433	467.9732	301.6228	NA	NA	102.2283	379.0984
albipennis	alb_015	5002299	-	alb_no	861.1558	89.052	NA	286.2773	574.1293	420.5433	NA	180.86	677.2053	1092.4872	2448.8402	838.5674	2165.5567	892.9946	664.1237	NA	453.3006	837.3367	528.7569	217.8257	1182.3735	139.819	60.4853	87.7348	213.0866	379.2406	171.2593	342.672	474.0053	298.1031	NA	NA	NA	388.5769
albipennis	alb_016	4999402	-	alb_no	714.395	81.8874	NA	256.5994	522.7985	368.7933	242.0248	171.5373	603.6247	933.7171	2113.0034	772.8439	1722.7857	785.2302	588.8839	352.5191	395.4524	747.4874	444.8424	189.763	1019.0279	117.4782	54.0513	84.9302	212.8982	311.9901	151.4737	291.0042	415.4972	249.2874	NA	NA	57.1263	340.9417
albipennis	alb_017	5003167	-	alb_no	860.0244	98.4217	NA	284.2969	562.3658	414.7094	269.5065	180.8812	667.572	1091.0031	2420.3191	785.6139	1861.6219	864.8987	651.7528	375.4228	429.2465	792.8172	488.1472	212.233	1129.6722	127.3523	58.2387	83.483	218.7622	355.5016	149.8006	319.3473	453.0719	289.4739	NA	NA	68.3995	376.6573
albipennis	alb_018	5003544	-	alb_no	767.2272	83.695	NA	249.0775	509.9481	374.0353	248.191	164.0438	608.2986	967.9421	2169.4835	753.3535	1729.3545	771.8277	612.7446	375.4837	407.6251	743.7907	467.031	200.0111	1033.9166	117.6453	58.5396	80.6077	202.3361	350.9815	137.934	304.0693	416.9263	257.1988	NA	NA	68.4325	356.4463
albipennis	alb_019	5000979	-	alb_no	821.8012	91.922	NA	260.8333	527.8873	391.4703	263.8202	169.6693	641.101	1055.8295	2411.1032	763.4771	1853.7502	811.6248	620.5951	393.4869	456.1828	760.3647	500.4131	202.0335	1102.0855	117.2809	55.9989	77.9566	203.4665	346.6246	148.6479	307.4963	448.38	307.4937	NA	NA	73.6575	365.4956
albipennis	alb_020	4998567	-	alb_no	807.704	87.0678	NA	249.533	499.1505	374.096	242.9956	158.9385	580.2043	947.6887	2139.3818	677.5968	1709.5189	761.1604	593.6509	367.9444	379.9403	707.6112	444.9989	187.2478	1005.287	119.8311	56.8965	82.6966	196.1344	324.9911	127.7339	288.8027	415.5218	270.4986	NA	NA	69.9076	345.3599
albipennis	alb_021	4998956	-	alb_no	806.6061	93.2212	NA	254.3331	503.0194	375.3651	248.7798	166.2604	601.7251	1013.1932	2213.7346	699.9497	1747.1964	785.253	600.2527	375.8467	425.1034	697.8476	464.0578	197.8685	1044.4626	112.2272	53.1487	73.1593	204.6024	327.2497	143.1821	296.4936	425.0324	295.0773	NA	NA	65.389	354.9377
albipennis	alb_022	5000188	-	alb_no	794.6211	84.8078	NA	273.6174	537.5765	396.0363	248.1526	169.5563	614	1014.4508	2242.2311	658.0466	1843.8455	825.2938	628.577	386.723	431.615	758.335	472.147	202.638	1082.3288	124.7865	58.225	80.2045	206.8721	353.894	142.4345	309.9485	439.9216	270.2109	NA	NA	75.6112	367.271
albipennis	alb_023	4999174	-	alb_no	761.1287	90.4366	NA	250.1581	498.6623	363.9724	239.0318	150.5185	578.0662	939.4101	2113.2672	612.2752	1705.3531	756.2233	584.432	367.5466	384.9243	702.3462	476.2676	176.6716	1026.0102	114.8838	50.8792	72.4319	185.9535	312.0234	138.2839	286.6261	399.9652	249.3669	NA	NA	73.2807	347.6441
albipennis	alb_024	4998049	-	alb_no	881.6411	93.2983	NA	285.4233	551.7869	439.7431	263.0977	191.5984	672.5013	1083.8107	2297.4484	771.4557	1843.5567	868.5024	669.9374	427.3068	398.5129	828.5676	545.9685	208.044	1213.0537	121.5265	57.7844	81.1547	220.422	400.7163	158.6289	338.6253	489.4763	313.0006	NA	NA	81.5518	391.7419
albipennis	alb_025	4997990	-	alb_no	707.4073	87.8239	NA	237.1118	459.5299	348.155	228.9058	153.7396	536.5507	933.4277	2001.5825	685.2465	1557.5456	697.0647	546.5362	344.252	370.7719	670.2644	405.8321	162.8423	923.5086	104.5878	52.5652	74.2202	194.9961	293.0484	136.4	267.3473	375.848	251.0139	NA	NA	65.9743	323.2901
albipennis	alb_026	5003107	-	alb_no	816.28	86.1754	NA	273.2935	526.1945	388.4431	256.0405	171.8245	625.4625	1037.765	2282.9525	726.3565	1755.7875	804.8243	642.9628	384.5229	414.7	761.8764	482.1497	203.1657	1058.0258	129.4384	56.5891	78.153	207.4297	338.8377	142.5622	304.5973	434.164	271.5152	NA	NA	80.0768	372.6725
albipennis	alb_027	5001785	-	alb_no	716.9759	79.7892	NA	230.6514	472.4945	338.6443	233.1163	151.597	503.9431	867.5823	1931.686	617.4774	1678.4488	718.1628	545.9685	356.4861	360.9349	667.7671	394.1228	172.0622	897.5139	113.8233	52.0737	77.3292	185.3883	279.2018	126.6215	264.854	368.5528	221.8038	NA	NA	58.6294	324.8035
albipennis	alb_028	5000746	-	alb_no	786.4009	87.6929	NA	248.1218	501.4729	368.5936	235.2607	154.8616	578.3783	994.9353	2166.0776	669.3534	1637.9414	754.8972	593.0695	368.2857	382.0916	712.139	440.0983	187.2681	984.2582	118.0098	54.8258	91.0228	197.9183	313.6821	144.1232	300.6256	405.1585	288.3583	NA	NA	78.9213	355.3519
albipennis	alb_029	4999102	-	alb_no	788.2474	83.5728	NA	275.8194	540.7627	409.6116	262.705	183.1198	625.4932	1042.2449	2390.8744	850.9569	1795.0641	851.5502	644.4654	394.5901	425.1274	789.7948	502.8621	197.3381	1112.9777	123.3709	58.8227	84.241	206.8645	380.955	150.9054	316.011	449.3506	286.2787	NA	NA	75.9113	380.4112
albipennis	alb_030	5001704	-	alb_no	856.4725	89.3153	NA	282.0277	572.5323	413.7538	266.3041	174.0915	627.739	1010.0132	2244.3572	789.3967	1900.7324	857.5735	655.0008	402.6713	436.6519	804.3871	502.6833	213.8686	1102.9123	131.018	59.9202	92.6437	217.0338	368.5355	156.5653	340.8968	445.4013	270.6904	NA	NA	80.4525	386.9813
cingulipes	alb_031	4999820	ant rechts	egr_no	818.5552	87.0458	NA	296.1616	565.1917	430.9613	269.4688	177.0023	617.4925	951.2133	2164.0617	858.5067	1674.814	893.5657	658.5158	393.4611	419.4131	815.6084	515.0949	208.1614	1121.0362	122.3385	58.3197	89.435	232.4869	345.332	142.431	300.8535	449.3232	263.1704	NA	NA	82.3076	394.0602
cingulipes	alb_032	5000485	-	egr_no	692.6199	86.6578	NA	265.2924	507.5358	372.9233	257.4426	148.0956	534.2074	829.973	1858.6211	706.8873	1517.9163	789.0067	576.5781	366.9303	364.8178	707.0026	434.156	197.2048	955.6013	112.3143	53.531	80.1865	205.7272	295.0269	131.1423	272.5386	373.608	244.7876	NA	NA	61.284	345.9156
cingulipes	alb_033	4999094	-	egr_no	780.7524	91.5599	NA	288.2491	552.7588	420.8425	276.1677	165.5904	620.2184	983.2052	2148.0352	913.9306	1652.7089	856.8212	638.0052	401.758	387.2323	759.6534	492.8958	193.0335	1101.5541	118.0478	58.2689	85.1255	226.0742	337.4171	150.9138	297.3806	452.2272	294.2355	NA	NA	76.7954	381.5201
cingulipes	alb_034	4999272	sehr grosses Individuum	egr_no	893.3758	100.3183	NA	329.1811	648.3022	470.4227	311.2613	202.869	736.3228	1164.6161	2577.9338	1040.4324	1909.1504	1017.3441	746.6303	425.1493	453.4982	932.0743	616.0678	242.6295	1360.8756	145.6678	66.434	101.8211	253.2052	427.8507	167.8608	361.8488	542.0265	326.3289	NA	NA	81.1725	430.6733
cingulipes	alb_035	4998352	-	egr_no	783.0213	95.558	NA	280.3326	535.297	408.1698	261.5569	169.9389	622.0871	938.7281	2120.3541	729.6533	1512.6179	856.2577	630.4403	379.6042	406.9804	821.0879	461.5915	190.6794	1055.7687	117.4456	57.8679	84.5532	218.5433	372.2713	128.297	309.7217	440.9292	276.9826	NA	NA	72.1533	376.6374
cingulipes	alb_036	5000858	-	egr_no	785.705	74.6236	NA	269.3418	529.1148	394.6056	253.1003	163.9513	611.5633	967.9246	2133.3838	776.2272	1710.5815	831.272	626.1416	388.9532	391.0151	762.1208	491.1291	203.0565	1063.5741	115.8851	57.5296	89.9794	217.3251	326.1115	132.2967	300.4875	432.9495	286.417	NA	NA	75.1597	366.6863
cingulipes	alb_037	5001247	-	egr_no	912.2082	105.6956	NA	310.8562	638.2146	460.1009	298.779	213.1226	733.2376	1142.0551	2477.1032	925.1554	1963.7468	982.336	711.0205	412.6653	459.2642	943.5492	555.6585	231.5533	1251.8885	140.8298	66.821	103.2742	240.7852	404.1323	170.6867	340.0749	510.3645	306.4077	NA	NA	73.2807	411.2722
cingulipes	alb_038	4997397	-	egr_no	721.2323	70.6639	NA	255.4836	514.3491	363.4454	235.6763	168.0462	557.7104	892.8077	1897.9914	685.933	1335.5877	792.8358	569.1883	357.5736	374.3767	730.25	453.7775	188.6066	1006.2893	121.0017	53.1304	74.6065	206.1054	323.2876	131.1315	276.5422	418.8994	250.1936	NA	NA	73.2807	341.3944
cingulipes	alb_039	4999785	-	egr_no	737.0027	80.3835	NA	264.5075	527.8933	382.9122	247.27	158.8812	580.1384	948.0495	2043.3289	727.4644	1576.7616	802.0306	596.8735	384.9194	398.5578	746.0898	455.7286	189.2086	995.9329	115.9125	54.9655	82.5238	207.2686	324.9817	126.791	291.8558	412.9755	258.5144	NA	NA	76.7743	354.3748
cingulipes	alb_040	4998692	-	egr_no	805.1196	95.7787	NA	292.2092	577.266	428.3417	285.8037	188.3091	654.476	999.4474	2249.6811	805.2263	1605.8726	882.0915	660.7163	423.3375	420.7347	836.4923	504.1903	210.544	1154.0317	116.8238	59.3444	95.7617	236.2619	376.4236	160.5195	323.0296	468.1234	278.5007	NA	NA	73.2829	389.9839
cingulipes	alb_041	5000014	-	egr_no	757.0517	78.4775	NA	276.0031	531.4753	401.0988	262.6856	160.1544	595.8189	924.4154	2029.416	845.0029	1601.4544	843.3901	619.4516	394.6916	390.6902	780.8538	512.8114	200.7862	1101.4144	117.4238	56.5439	92.1112	211.1368	353.8074	141.8895	304.8269	445.4392	257.0348	NA	NA	70.6661	367.5008
cingulipes	alb_042	5000938	-	egr_no	716.7393	85.9099	NA	267.4584	510.4321	373.6192	255.9809	157.1254	583.873	913.9248	1934.8062	699.3303	1448.8958	793.5249	597.6153	382.4265	372.2353	724.2091	450.6431	210.6934	996.9943	118.3625	58.225	80.3378	196.6851	308.0588	138.4887	284.3154	400.2082	259.9388	NA	NA	69.9349	357.4001
cingulipes	alb_043	4999710	-	egr_no	794.1023	85.9485	NA	292.3976	550.8687	409.4324	276.6245	181.6893	631.0989	1007.422	2142.9554	790.276	1491.3495	868.7301	634.7517	401.3592	403.5454	832.7108	503.7849	198.7497	1107.5787	123.8648	58.0855	90.1607	218.5381	343.0689	137.5412	308.0443	473.8766	273.7793	NA	NA	72.1572	373.3988
cingulipes	alb_044	5002023	eye.d zerdellt	egr_no	752.4797	89.8715	NA	282.0697	526.8033	392.0608	262.705	171.8198	594.3101	993.1844	2089.0788	891.4355	1557.7075	834.2139	616.0738	385.5693	400.7833	822.9433	466.6551	180.0182	1034.2903	127.7092	56.9071	85.8076	204.5976	348.723	140.8229	302.8546	432.9315	259.0402	NA	NA	75.5376	364.3356
cingulipes	alb_045	5001260	-	egr_no	762.8176	82.0764	NA	296.1589	583.2749	428.8036	281.2875	168.4402	655.987	985.9496	2146.8752	872.7695	1695.2546	923.5119	683.8923	401.3529	410.4003	854.607	557.7284	218.9071	1206.6163	130.6017	60.7205	91.1648	231.7429	376.4198	155.4299	324.9197	474.7575	282.6974	NA	NA	79.6693	409.3825
cingulipes	alb_046	4998454	-	egr_no	764.7139	97.674	NA	268.3522	544.0891	380.2828	242.0154	172.6489	605.0347	968.8028	2082.3533	773.0843	1364.1232	831.2324	608.1503	381.0961	388.2921	803.9795	463.1215	191.0424	1030.7453	128.1786	57.2624	80.3378	221.1807	354.3748	140.9239	291.6402	430.159	272.2771	NA	NA	78.9177	365.8159
cingulipes	alb_047	5000801	clv verformt	egr_no	856.3263	89.3063	NA	306.2881	612.083	433.8734	292.1021	194.8134	687.8926	1039.955	2325.5026	902.8245	1785.0437	959.629	683.5839	444.264	444.2384	900.9901	589.1057	227.8287	1267.9137	139.1342	61.7708	90.7962	233.4219	385.9217	171.9091	329.4246	517.8018	293.4919	NA	NA	83.4349	391.8197
cingulipes	alb_048	5002363	F�hler rechts	egr_no	812.7019	77.0519	NA	311.8388	608.3737	441.6248	293.2616	193.2931	687.9321	1089.4859	2386.2403	895.9033	2020.0176	939.3702	696.8729	435.1879	440.3238	836.4746	593.8211	225.6492	1272.8019	130.0784	63.4242	95.8967	237.9488	384.3272	166.3526	333.4388	482.0677	327.301	NA	NA	87.9497	410.9281
cingulipes	alb_049	4998506	-	egr_no	752.8029	87.7202	NA	280.3339	544.838	407.4603	263.3005	169.447	581.5759	991.2757	2050.893	799.94	1722.9976	832.1023	623.0491	384.5391	377.6656	752.077	508.6863	175.1106	1049.2955	115.7429	54.6397	83.3012	230.2188	347.4034	128.4859	299.6363	419.9169	259.7895	NA	NA	62.4109	366.8118
cingulipes	alb_050	4997998	-	egr_no	860.6723	98.446	NA	310.3872	603.0162	440.8328	NA	189.9323	668.443	1001.7287	2256.749	850.9053	1782.7803	952.0669	694.8204	NA	421.9462	905.5111	573.4619	229.3355	1198.5658	132.8484	60.3358	85.1311	248.7898	381.1562	152.7045	329.4988	493.6642	284.2969	NA	NA	NA	402.4227
cingulipes	alb_051	4996084	-	egr_no	725.646	81.5826	NA	276.6289	518.8838	377.2335	254.8313	159.3911	586.9459	934.9283	2001.6534	703.4472	1751.2491	795.8956	599.5061	365.8791	343.0517	716.5373	488.1997	195.1713	980.1245	117.4986	52.0093	83.6473	217.7201	310.012	126.1894	285.3214	412.5852	291.909	NA	NA	62.0079	352.5049
cingulipes	alb_052	5000800	-	egr_no	776.4585	97.238	NA	276.7606	568.1992	437.853	267.5696	171.3106	627.0109	1013.7737	2179.3555	926.858	1736.3853	894.6135	671.5081	406.9961	395.195	849.3175	504.5646	206.249	1113.7771	128.8931	63.0428	87.284	231.3517	388.8487	147.3421	327.9026	454.4709	284.8469	NA	NA	75.1635	408.4526
cingulipes	alb_053	4999689	clv.b verformt	egr_no	801.2188	79.1339	NA	288.8093	554.4749	410.2477	278.1072	169.0079	618.7002	970.9538	2083.6313	827.4582	1536.3893	867.6453	635.3319	413.8095	387.1214	830.8591	465.4307	196.9616	1047.8707	117.0151	55.0113	91.9029	235.1374	353.2693	115.3475	310.3888	446.132	276.5948	NA	NA	67.6479	385.8625
cingulipes	alb_054	4998969	-	egr_no	871.9508	86.4806	NA	296.8129	586.0965	432.4798	279.6951	181.993	649.936	1016.1741	2278.8373	864.4251	1776.2157	905.5036	663.5963	421.6475	405.8089	839.8712	567.1468	224.0029	1229.507	123.2932	56.1467	93.8896	240.0772	369.359	166.1852	318.1387	489.5334	302.2676	NA	NA	85.6821	379.3606
cingulipes	alb_055	4998858	-	egr_no	869.2592	96.9703	NA	299.4105	585.7451	443.9922	280.8915	194.5713	680.9028	1076.3097	2312.65	942.055	1952.8231	932.1827	692.9553	425.0416	409.3201	852.6752	563.3122	228.7497	1248.8701	125.7587	61.4367	94.877	238.5079	390.3898	170.6924	327.8149	507.7264	305.252	NA	NA	89.0714	404.8634
cingulipes	alb_056	5000598	-	egr_no	733.2363	89.3153	NA	267.8989	525.6463	385.2557	258.1835	156.5572	584.5904	951.4662	2033.6474	869.0667	1753.5533	814.5175	607.5864	384.6072	364.3478	711.6285	494.1788	191.4752	1060.3249	114.0567	56.5891	86.7241	215.9561	323.335	143.2297	286.6784	420.2391	289.8692	NA	NA	74.4423	361.7464
cingulipes	alb_057	4999511	-	egr_no	841.1892	93.4625	NA	308.273	614.9718	438.7373	NA	180.1404	656.1628	1019.6972	2322.4021	911.4966	1757.4354	947.8148	690.4919	NA	422.7641	871.9727	544.8901	209.148	1186.7813	139.4942	57.7485	95.9966	260.5599	379.8751	166.9183	331.5818	487.401	304.5233	NA	NA	NA	404.6729
cingulipes	alb_058	4999826	-	egr_no	754.0677	95.2013	NA	287.1895	543.153	392.6553	273.4516	177.5409	610.8631	978.0633	2130.2423	813.6673	1705.2598	860.604	611.2575	409.2586	410.5871	780.3511	483.0458	197.7001	1095.157	118.8233	55.979	84.129	211.4878	339.115	158.2521	306.3634	445.3784	279.7869	NA	NA	72.1621	364.5836
cingulipes	alb_061	-	-	egr_yes	858.5421	94.9542	NA	298.471	601.3935	426.1515	286.5804	192.2087	673.7432	994.3705	2297.0294	888.5877	1726.5104	913.3046	687.6748	428.5053	410.0068	820.6393	545.4321	219.7343	1188.5385	129.8521	61.1318	94.0415	243.609	376.5858	155.4703	334.6454	486.4196	294.8014	NA	NA	79.6835	400.9005
cingulipes	alb_062	-	-	egr_yes	804.051	98.3644	NA	286.6886	539.7357	406.0517	261.5613	168.4955	625.7295	985.0261	2140.4337	829.0954	1584.5751	848.6324	628.1569	377.76	419.5576	761.8536	513.5715	202.6257	1109.6071	123.8727	57.6577	86.1902	218.153	346.5009	157.6816	304.2474	446.6884	292.1588	NA	NA	78.1697	373.7625
cingulipes	alb_063	-	-	egr_yes	839.9713	101.1658	NA	297.8783	609.8626	434.688	271.9362	195.5466	671.3001	1074.3456	2249.4577	902.6135	1724.0697	936.2885	674.8135	427.3365	462.3368	856.557	532.5161	221.4374	1206.4956	132.5534	63.8635	91.4535	231.7232	395.0508	157.9083	334.8076	490.5826	286.936	NA	NA	92.4587	400.8892
albipennis	alb_064	-	-	alb_yes	921.3176	99.1358	NA	291.0728	594.6488	439.5723	277.3485	192.9183	713.5345	1096.9047	2505.2578	914.8831	2092.2588	931.4063	701.5337	434.084	463.9055	871.8638	594.5529	228.4764	1279.3089	129.5199	59.9073	96.2073	229.4904	375.2723	165.0432	347.2238	506.4179	314.5097	NA	NA	94.7132	406.5603
albipennis	alb_065	-	-	alb_yes	893.6114	100.0483	NA	301.2453	591.7587	437.7038	271.7866	205.2858	701.5428	1112.6947	2443.3615	931.6874	1920.9282	933.6541	686.3773	429.5378	452.7833	881.6809	609.8324	224.3793	1272.1907	133.2024	61.0667	94.8936	238.5016	386.6052	181.4606	350.7534	489.8118	340.1612	NA	NA	103.7313	391.699
albipennis	alb_066	-	-	alb_yes	881.4822	92.1494	NA	300.3348	568.5613	427.8812	284.2133	186.5039	671.8042	1144.2528	2453.597	836.1908	1959.3588	881.9656	669.1917	434.084	456.1554	831.4541	567.4845	221.0016	1205.2251	123.7824	60.5308	93.1741	217.5996	373.3929	149.3405	329.5077	477.0836	312.8254	NA	NA	81.1864	386.6647
albipennis	alb_067	-	-	alb_yes	752.801	86.5604	NA	247.0249	478.1335	345.2426	235.2573	150.074	548.1991	907.6688	2006.1285	683.2888	1615.6854	716.0644	558.4322	362.0362	367.7737	634.6651	410.8986	182.285	936.6535	110.2402	51.8751	79.6419	193.2991	290.5027	115.3279	278.9778	372.4434	236.2795	NA	NA	69.9553	326.145
albipennis	alb_068	-	-	alb_yes	899.9647	95.5277	NA	283.9601	562.9098	424.7029	262.6929	171.818	692.1384	1081.1022	2479.2528	814.1254	2016.4904	880.4783	664.2557	403.6092	451.9053	831.1792	555.0523	219.7894	1207.9722	125.8031	59.9263	88.9007	223.4358	367.3996	167.9144	341.4471	491.3159	319.7466	NA	NA	82.6791	383.3429
albipennis	alb_069	-	-	alb_yes	714.9318	85.3471	NA	228.3323	469.8393	349.5698	229.2679	137.3359	514.5194	852.874	1800.6317	704.0313	1559.286	707.6042	536.313	340.5266	380.6609	627.1737	412.7399	166.2899	905.54	111.307	48.2332	76.2633	185.3813	289.3835	119.0992	251.0572	365.0619	226.5523	NA	NA	54.8717	308.7733
albipennis	alb_070	-	first tergit cut	alb_yes	922.3473	95.008	NA	289.9288	593.4258	429.9011	276.2948	202.9723	699.1292	1096.9047	2511.1411	968.16	2144.9852	911.8081	691.819	443.068	512.7539	868.6676	550.4877	228.8678	1238.3267	142.1023	62.3475	92.4694	222.6923	393.3553	159.96	343.2035	495.1727	303.0082	NA	NA	103.7265	407.7479
albipennis	alb_071	-	very small	alb_yes	668.9219	80.2612	NA	212.9185	409.58	291.3813	211.9837	125.1885	438.1111	753.7553	1668.9448	611.8224	1306.6426	609.8207	464.5753	312.2886	336.8504	511.4731	339.8568	138.248	760.1499	102.0902	47.1211	69.9063	164.6542	269.1032	98.9052	226.0682	315.4341	220.3763	NA	NA	51.8633	277.03
albipennis	alb_072	-	-	alb_yes	873.1892	97.8402	NA	278.4871	558.7644	408.5443	269.457	185.4158	659.2509	1094.7429	2363.7213	779.3314	1790.5177	860.1788	639.8598	420.5926	462.6144	815.1119	528.3044	200.5136	1163.149	124.0118	63.4741	99.2001	219.6614	358.8898	164.1831	316.2447	465.3216	296.6189	NA	NA	84.5622	375.4739
albipennis	alb_073	-	-	alb_yes	855.4215	96.4575	NA	291.0942	576.2407	422.5935	269.457	194.0526	693.9426	1065.3367	2365.9629	816.8513	1980.8362	883.2249	692.3251	422.8275	462.5025	840.296	547.4581	231.1629	1207.5657	143.1083	58.1224	91.8127	211.4987	370.1824	180.9527	344.7872	478.708	269.0824	NA	NA	99.2108	407.0099
albipennis	alb_074	-	-	alb_yes	908.5276	92.2169	NA	299.0056	594.5972	425.9729	NA	198.3796	714.7225	1085.5856	2435.2472	791.4868	1919.9669	933.6535	690.8184	NA	476.2329	905.7967	588.8494	222.608	1278.7856	142.5671	60.686	96.1044	243.0307	409.1798	166.1734	348.003	522.2196	294.9319	NA	NA	NA	393.1852
albipennis	alb_075	-	-	alb_yes	880.7255	92.1234	NA	276.3701	558.9751	416.5408	NA	189.9337	668.0231	1103.7272	2517.2701	806.6641	2018.4252	872.6122	647.6794	NA	457.4717	873.6781	576.5597	225.2212	1235.9561	130.6127	61.8796	84.8423	210.2476	410.5144	171.818	319.4693	489.9301	306.4504	NA	NA	NA	380.1695
capito	alb_620			cap_no	737.3109	97.2551	NA	273.9175	538.4121	378.8282	266.1961	154.8855	572.7219	988.0322	2161.1671	774.6149	1645.4644	829.3399	588.2948	402.0079	391.7149	764.7001	439.4795	176.7954	1044.9303	129.11	59.5696	79.358	195.6333	348.6727	154.1358	291.7529	401.5039	271.3557	NA	NA	78.67	355.6631
capito	alb_621			cap_no	777.4342	83.2841	NA	274.0424	542.5693	388.97	262.5183	161.0676	574.6285	1010.1441	2246.9101	819.518	1684.5696	826.5661	609.7956	403.8161	416.5896	769.3935	507.9888	190.5816	1122.6029	137.7978	63.9646	86.9318	179.9305	330.5283	153.8201	281.402	404.3064	263.2236	NA	NA	87.4133	363.1589
capito	alb_622		ant right	cap_no	891.8278	99.6199	NA	326.3457	664.0975	465.5515	315.0755	198.9707	740.9019	1156.9873	2719.99	868.4648	2067.6872	1027.5536	727.0535	505.3191	472.9755	1001.0391	598.9401	245.8141	1383.6844	160.7217	64.4657	93.2967	222.8334	421.4429	205.6405	365.6904	520.007	307.3826	NA	NA	129.708	414.5725
capito	alb_623			cap_no	755.3875	91.5225	NA	271.9407	539.0731	386.1217	268.4234	155.885	585.3495	952.3795	2132.2976	799.2893	1668.4288	812.8946	619.8692	417.3313	408.2847	770.789	492.2945	197.5416	1095.1547	141.2859	54.6651	83.9923	192.8868	318.0531	139.5876	290.7554	414.4291	227.2221	NA	NA	81.2074	364.4391
capito	alb_624			cap_no	782.7429	103.7609	NA	288.4887	588.493	408.7298	281.991	164.9515	605.6405	1033.5389	2344.0091	887.1028	1823.0909	888.7422	635.4324	429.0133	456.7745	812.7948	521.3692	210.5599	1188.4413	142.6708	56.0856	88.052	209.0442	391.2635	159.5266	312.5094	437.2454	263.5789	NA	NA	82.7145	370.5212
capito	alb_625			cap_no	785.6156	95.2019	NA	277.1001	578.2928	399.2758	263.159	169.5593	609.8653	1000.7784	2258.3703	823.6841	1683.4805	868.2099	635.729	386.9013	424.5027	779.5222	541.487	206.9036	1155.1359	142.2099	57.4586	90.6912	207.5242	380.7097	125.1892	298.9443	423.5012	286.3543	NA	NA	88.3531	357.1626
capito	alb_626			cap_no	821.8682	89.9157	NA	296.1174	586.3113	416.3454	287.6493	187.6124	649.722	1039.0124	2333.7015	957.6488	1849.6577	902.6072	644.5874	451.3422	427.8734	847.9302	524.5272	210.8887	1220.5352	141.0832	59.4276	88.2176	204.2032	403.7596	164.6685	321.4941	463.6633	269.0871	NA	NA	108.2942	370.8651
capito	alb_627			cap_no	683.7851	93.4067	NA	259.8223	505.4109	363.9488	261.6566	154.1518	539.7371	915.8888	2043.6836	727.3159	1635.512	759.0479	575.253	400.3846	401.5039	728.3791	437.9778	180.5553	1016.9207	129.4121	53.4741	76.0594	184.9987	306.0636	140.6623	275.6325	365.5158	243.8855	NA	NA	76.6964	344.0793
capito	alb_628			cap_no	790.2345	94.1577	NA	294.5973	601.3983	414.3052	293.1416	174.802	618.2326	1043.9635	2360.9935	899.1311	1941.4687	903.956	641.2289	442.5274	454.5935	846.8422	549.3639	206.9788	1245.1174	147.5354	53.4764	89.0152	210.5535	365.9987	173.3119	312.971	453.3911	261.461	NA	NA	94.7488	370.5022
capito	alb_629			cap_no	831.1374	98.4374	NA	287.5153	613.5428	428	286.5217	178.9272	670.7227	1110.9634	2536.3187	964.432	2043.6319	942.1416	684.0356	463.5832	480.1695	864.0866	552.6532	223.9794	1291.945	159.4312	59.9509	87.481	211.2386	390.942	190.9834	340.9884	486.4685	289.643	NA	NA	101.153	397.0121
capito	alb_630			cap_no	857.6091	96.5668	NA	287.4859	660.3671	434.7416	287.281	198.522	706.2481	1076.8605	2444.0241	918.2051	1901.9765	986.8593	688.5474	476.0919	446.7107	917.5207	568.4524	232.9609	1323.6207	162.9386	61.4578	95.4687	228.5792	418.7461	192.5638	345.8427	494.4651	301.5478	NA	NA	116.2043	401.5121
capito	alb_631			cap_no	800.5839	94.7562	NA	291.3755	575.4593	409.2495	278.5727	165.0869	610.5316	1028.3715	2297.4402	879.4509	1922.1409	884.6958	633.8506	433.4593	449.7763	801.1892	509.8056	203.9261	1194.0494	140.0456	51.8069	100.5457	199.7147	355.0323	183.4833	311.0661	438.7233	273.2326	NA	NA	94.1734	369.3648
capito	alb_632			cap_no	646.7114	88.7035	NA	246.1866	486.694	330.8875	239.564	139.9915	496.6338	896.6814	1934.8747	660.4518	1534.0998	729.7461	527.071	365.2483	388.3475	635.5266	399.0623	161.3185	928.0499	127.1613	50.5622	68.8958	160.9554	282.3398	135.0509	251.3055	339.273	220.8947	NA	NA	70.2526	318.591
capito	alb_633			cap_no	716.0481	86.8258	NA	255.4649	504.6596	349.6006	251.5948	154.0679	533.5891	935.5013	2060.2552	741.9257	1549.2184	781.7888	565.4149	391.8059	391.9173	733.652	393.9818	170.0003	942.1182	131.9814	54.2241	77.1776	175.1323	315.8244	153.4208	276.9513	374.3257	252.8658	NA	NA	93.0878	333.4136
capito	alb_634			cap_no	709.6037	84.0736	NA	250.9803	501.232	355.069	258.0926	144.9754	539.7489	930.0958	2067.7656	688.2239	1525.2952	762.8028	573.7335	383.0844	378.5714	735.6299	437.4504	178.7087	1021.1579	126.2469	47.9614	75.0955	178.573	318.7979	141.5425	266.5907	390.3299	254.7397	NA	NA	56.7672	337.7781
