# Supplementary material for: An interactive key to Central European species of the Pteromalus albipennis species group and other species of the genus (Hymenoptera: Chalcidoidea: Pteromalidae), with the description of a new species
Source: Biodivers Data J. 2018 Nov 14;(6):e27722. doi: 10.3897/BDJ.6.e27722 (PMC6249333; doi:10.3897/BDJ.6.e27722)
Supplement: Supplementary material 11 — Pteromalus capito Baur sp. n. Principal component analysis [file bdj-06-e27722-s011.r]

#####   Size and Shape Analysis of Pteromalus albipennis-egregius species complex  #####

rm(list=ls()); ls()  # tyding up workspace
source("Y:/home/Masterarbeit/P. capitonis sp. n/_Baur_functions.R", chdir = TRUE)
setwd("Y:/home/Masterarbeit/P. capitonis sp. n")

#### dataset
data <- "Pteromalus_measurements.csv"
chal0 <- read.csv(data, sep=";")
chal <- chal0

# display.brewer.all()
# brewer.pal(12,"Paired")


# select species
chal <- subset(chal, c(species=="capitonis" | species=="albipennis")) 
#chal <- subset(chal, c(species=="capitonis" | species=="albipennis" | species=="egregius")) 

# order dataframe by species
# chal <- na.omit(chal)
# chal <- chal0
chal <- chal[order(chal$species, chal$code),]

# select colors for graphs
#shapes <- c(albipennis = 17, capitonis = 16)
#colours  <- c("albipennis"="#6A3D9A", "capitonis"="#FF7F00")
 shapes <- c(albipennis = 17, egregius = 16, capitonis = 18)
 colours  <- c("albipennis"="#6A3D9A", "egregius"="#FF7F00", "capitonis"="#33A02C")

# chal <- subset(chal, c(species!="egregius"))
# chal <- subset(chal, c(species!="inclytus"))
# chal <- subset(chal, c(code!="alb053"))
# chal <- subset(chal, c(barcode!="B04"))

#### choosing factors
species <- factor(chal$species); code <- factor(chal$code)
# levels(species) <- list(albipennis=c("albipennis"), egregius=c("egregius"), inclytus =c("inclytus"))
# levels(species) <- list(albipennis=c("albipennis"), inclytus =c("inclytus"))
# levels(species) <- list(alb_egr=c("albipennis", "egregius"), inclytus=c("inclytus"))
# levels(species) <- list(albipennis=c("albipennis"), egregius=c("egregius"))

#### printing structure of dataframe
str(chal)

#### selecting variables for analyses
X <- chal[,c(6:7, 9:11, 13:20, 22:35, 39)] # without clv.l, hea.l, eye.l,  tmp.l, ta3.l, tb3.l
str(X)

# boxplot(chal$mav.l/chal$ppd.l~species)
# boxplot(chal$fwi.l/chal$ppd.l~species)
# boxplot(chal$sct.l/chal$pdl.b~species)
# with(chal, plot(ppd.l,fwi.l, col=species))
# with(chal, plotsingle(ppd.b,mav.l,code))
# with(chal, plotsingle(msp.l,hea.b,code))

# plot(X[,1:25], col=species)
# plot(X[,6:10], col=species)
# plot(X[,11:15], col=species)
# plot(X[,16:20], col=species)
# plot(X[,21:25], col=species)


####################################################
#####  PCA in isometry free shape space
####################################################

spca <- shapePCA(X, rpc=3)

loadings <- round(spca$loadings,2); spca$components <- round(spca$components, 3);
pc1_s <- spca$components[2,1]*100; pc2_s <- spca$components[2,2]*100; pc3_s <- spca$components[2,3]*100

isosize <- as.numeric(spca$isosize)
shapePC1 <- spca$PCmatrix[,1]*1
shapePC2 <- spca$PCmatrix[,2]*1
# screeplot(spca$shapePCA)
df <- data.frame(isosize, shapePC1, shapePC2, species, code)

plot <- ggplot(df, aes(shapePC1, shapePC2, shape = species, color = species))
find_hull <- function(df)df[chull(df$shapePC1, df$shapePC2),]
hulls <- ddply(df, "species", find_hull)
plot <- plot + geom_polygon(data = hulls, aes(group=species), colour="gray70", fill = NA)
plot <- plot + geom_point(size=4.5) + theme(aspect.ratio=1) + labs(title="")
plot <- plot + labs(title="First and second shape PC")
#plot <- plot + aes(, label=code) + geom_text(size=3, hjust=1.2)
plot <- plot + scale_shape_manual(values=shapes)
plot <- plot + scale_colour_manual(values=colours)
plot <- plot  + xlab(paste("shape PC1 (",pc1_s,"%)", sep="")) + ylab(paste("shape PC2 (",pc2_s,"%)", sep=""))
plot <- plot + labs(colour = "Species", shape= "Species")
a <- plot + theme(axis.title.x = element_text(size=18), axis.title.y = element_text(size=18), plot.title = element_text(size=16), legend.text = element_text(size=10))
a


plot <- ggplot(df, aes(isosize, shapePC1, shape = species, color = species))
plot <- plot + geom_point(size=4.5) + theme(aspect.ratio=1) + labs(title="")
plot <- plot + geom_smooth(method=lm, se=FALSE, size=1.5)
#plot <- plot + labs(title="Isosize and shape PC")
#plot <- plot + aes(, label=code) + geom_text(size=3, hjust=1.2)
plot <- plot + scale_shape_manual(values=shapes)
plot <- plot + scale_colour_manual(values=colours)
plot <- plot  + xlab("Isosize") + ylab(paste("Shape PC1 (",pc1_s,"%)", sep=""))
plot <- plot + labs(colour = "Species", shape= "Species")
b <- plot + theme(axis.title.x = element_text(size=22), axis.title.y = element_text(size=22), plot.title = element_text(size=16), legend.text = element_text(size=10))
b


plot <- ggplot(df, aes(isosize, shapePC2, shape = species, color = species))
plot <- plot + geom_point(size=4.5) + theme(aspect.ratio=1) + labs(title="")
plot <- plot + geom_smooth(method=lm, se=FALSE, size=1.5)
# plot <- plot + labs(title="Isosize and shape PC, without clv.b and gaster")
# plot <- plot + aes(, label=code) + geom_text(size=3, hjust=1.2)
plot <- plot + scale_shape_manual(values=shapes)
plot <- plot + scale_colour_manual(values=colours)
plot <- plot  + xlab("Isosize") + ylab(paste("Shape PC2 (",pc2_s,"%)", sep=""))
plot <- plot + labs(colour = "Species", shape= "Species")
c <- plot + theme(axis.title.x = element_text(size=22), axis.title.y = element_text(size=22), plot.title = element_text(size=16), legend.text = element_text(size=10), legend.key.size = unit(10, "mm"))
c

# pdf("~/Dropbox/Baur_Synopsis/Presentations/__Presentation_templates/Pictures/Pteromalus albipennis egregius isosize shapePC1.pdf", width = 9.5, height = 9.5); a; dev.off()

# pdf("~/Dropbox/Baur_Synopsis/Presentations/__Presentation_templates/Pictures/Pteromalus albipennis egregius isosize shapePC1.pdf", width = 8, height = 8); b; dev.off()

# pdf("~/Dropbox/Baur_Synopsis/Presentations/__Presentation_templates/Pictures/Pteromalus albipennis egregius isosize shapePC1 without gaster.pdf", width = 8, height = 8); b; dev.off()


####################################################
#####  PCA and allometry ratio spectra
####################################################
# quartz(width=10, height=10); par(cex=1., mfrow=c(1,1))
# pdf("~/Dropbox/Baur_Synopsis/Presentations/__Presentation_templates/Pictures/Pteromalus albipennis egregius isosize shapePC1.pdf", width = 12, height = 9.5)
pcaRS(X, pc=1, labelsize=2, barlwd=5, nosize=0.5, sequence=1, bootrep=1000, barcol="#1F78B4")#; dev.off()

pcaRS(X, pc=2, labelsize=2, barlwd=5, nosize=0.5, sequence=1, bootrep=1000, barcol="#1F78B4")#; dev.off()


# pdf("~/Dropbox/Baur_Synopsis/Presentations/__Presentation_templates/Pictures/Pteromalus albipennis egregius isosize shapePC1.pdf", width = 12, height = 9.5)
# allometryRS(X, labelsize=2, barlwd=5, nosize=0.5, sequence=1, bootrep=1000, barcol="#33A02C")

# boxplot(chal$gst.l/chal$gst.b~species)


####################################################
#####  select ratios for identification key
####################################################
levels(species) <- list(alb_egr=c("albipennis", "egregius"), cap=c("capitonis"))

ldaRE(X, rd=1, species)

#plotsingle(X$eye.d/X$fw.l, X$scp.l/X$eye.h, species, code)
plot(X$eye.d/X$pol.l, X$eye.d/X$fm3.l, col=chal$species)

# big <- by(X$scp.l/X$hea.b, species, range); big

boxplot(X$scp.l/X$hea.b~ species)

aggregate(X$eye.d/X$pol.l, by=chal[c("species")], FUN=range) #best ratio for separating capitonis from albipennis and egregius
aggregate(X$ant.l/X$ool.l, by=chal[c("species")], FUN=range) #best ratio for separating capitonis from albipennis
