# Supplementary material for: An interactive key to Central European species of the Pteromalus albipennis species group and other species of the genus (Hymenoptera: Chalcidoidea: Pteromalidae), with the description of a new species
Source: Biodivers Data J. 2018 Nov 14;(6):e27722. doi: 10.3897/BDJ.6.e27722 (PMC6249333; doi:10.3897/BDJ.6.e27722)
Supplement: XML Treatment for Pteromalus capito [file BDJ.6.e27722-treatment1.xml]

<!DOCTYPE tp:taxon-treatment
  PUBLIC "-//TaxonX//DTD Taxonomic Treatment Publishing DTD v0 20100105//EN" "tax-treatment-NSO.dtd">
<tp:taxon-treatment xmlns:tp="http://www.plazi.org/taxpub"><tp:treatment-meta><mixed-citation publication-type="journal"><person-group><name><surname>Klimmek</surname><given-names>Fabian</given-names></name><name><surname>Baur</surname><given-names>Hannes</given-names></name></person-group><article-title>An interactive key to Central European species of the <italic><tp:taxon-name><tp:taxon-name-part taxon-name-part-type="genus" reg="Pteromalus">Pteromalus</tp:taxon-name-part> <tp:taxon-name-part taxon-name-part-type="species" reg="albipennis">albipennis</tp:taxon-name-part></tp:taxon-name></italic> species group and other species of the genus (<tp:taxon-name><tp:taxon-name-part taxon-name-part-type="order">Hymenoptera</tp:taxon-name-part></tp:taxon-name>: <tp:taxon-name><tp:taxon-name-part taxon-name-part-type="superfamily">Chalcidoidea</tp:taxon-name-part></tp:taxon-name>: <tp:taxon-name><tp:taxon-name-part taxon-name-part-type="family">Pteromalidae</tp:taxon-name-part></tp:taxon-name>), with the description of a new species</article-title><source>Biodivers Data J</source><day>14</day><month>11</month><year>2018</year><volume>2018</volume><issue>6</issue><pub-id pub-id-type="doi">10.3897/BDJ.6.e27722</pub-id></mixed-citation></tp:treatment-meta><tp:nomenclature><tp:taxon-name><tp:taxon-name-part taxon-name-part-type="genus">Pteromalus</tp:taxon-name-part> <tp:taxon-name-part taxon-name-part-type="species">capito</tp:taxon-name-part><object-id xmlns:xlink="http://www.w3.org/1999/xlink" content-type="zoobank" xlink:type="simple" object-id-type="ZooBank">urn:lsid:zoobank.org:act:C581F9C7-6CF5-4EEF-BB64-67530C56BAB2</object-id></tp:taxon-name><tp:taxon-authority>Baur</tp:taxon-authority><tp:taxon-status xmlns:xlink="http://www.w3.org/1999/xlink" xlink:type="simple">sp. n.</tp:taxon-status></tp:nomenclature><tp:treatment-sec sec-type="materials"><title>Materials</title><list list-type="alpha-lower" list-content="occurrences"><list-item><p><bold>Type status:</bold> <named-content xmlns:xlink="http://www.w3.org/1999/xlink" content-type="dwc:typeStatus" xlink:type="simple">Holotype</named-content>. <bold>Occurrence:</bold> recordedBy: <named-content xmlns:xlink="http://www.w3.org/1999/xlink" content-type="dwc:recordedBy" xlink:type="simple">H. Baur</named-content>; individualCount: <named-content xmlns:xlink="http://www.w3.org/1999/xlink" content-type="dwc:individualCount" xlink:type="simple">1</named-content>; sex: <named-content xmlns:xlink="http://www.w3.org/1999/xlink" content-type="dwc:sex" xlink:type="simple">female</named-content>; lifeStage: <named-content xmlns:xlink="http://www.w3.org/1999/xlink" content-type="dwc:lifeStage" xlink:type="simple">adult</named-content>; preparations: <named-content xmlns:xlink="http://www.w3.org/1999/xlink" content-type="dwc:preparations" xlink:type="simple">dry mounted</named-content>; <bold>Taxon:</bold> scientificName: <named-content xmlns:xlink="http://www.w3.org/1999/xlink" content-type="dwc:scientificName" xlink:type="simple"><tp:taxon-name><tp:taxon-name-part taxon-name-part-type="genus" reg="Pteromalus">Pteromalus</tp:taxon-name-part> <tp:taxon-name-part taxon-name-part-type="species" reg="capito">capito</tp:taxon-name-part></tp:taxon-name></named-content>; kingdom: <named-content xmlns:xlink="http://www.w3.org/1999/xlink" content-type="dwc:kingdom" xlink:type="simple"><tp:taxon-name><tp:taxon-name-part taxon-name-part-type="kingdom">Animalia</tp:taxon-name-part></tp:taxon-name></named-content>; phylum: <named-content xmlns:xlink="http://www.w3.org/1999/xlink" content-type="dwc:phylum" xlink:type="simple"><tp:taxon-name><tp:taxon-name-part taxon-name-part-type="phylum">Arthropoda</tp:taxon-name-part></tp:taxon-name></named-content>; class: <named-content xmlns:xlink="http://www.w3.org/1999/xlink" content-type="dwc:class" xlink:type="simple"><tp:taxon-name><tp:taxon-name-part taxon-name-part-type="class">Insecta</tp:taxon-name-part></tp:taxon-name></named-content>; order: <named-content xmlns:xlink="http://www.w3.org/1999/xlink" content-type="dwc:order" xlink:type="simple"><tp:taxon-name><tp:taxon-name-part taxon-name-part-type="order">Hymenoptera</tp:taxon-name-part></tp:taxon-name></named-content>; family: <named-content xmlns:xlink="http://www.w3.org/1999/xlink" content-type="dwc:family" xlink:type="simple"><tp:taxon-name><tp:taxon-name-part taxon-name-part-type="family">Pteromalidae</tp:taxon-name-part></tp:taxon-name></named-content>; genus: <named-content xmlns:xlink="http://www.w3.org/1999/xlink" content-type="dwc:genus" xlink:type="simple"><tp:taxon-name><tp:taxon-name-part taxon-name-part-type="genus">Pteromalus</tp:taxon-name-part></tp:taxon-name></named-content>; specificEpithet: <named-content xmlns:xlink="http://www.w3.org/1999/xlink" content-type="dwc:specificEpithet" xlink:type="simple"><tp:taxon-name><tp:taxon-name-part taxon-name-part-type="genus" reg="Pteromalus"/><tp:taxon-name-part taxon-name-part-type="species" reg="capito">capito</tp:taxon-name-part></tp:taxon-name></named-content>; taxonRank: <named-content xmlns:xlink="http://www.w3.org/1999/xlink" content-type="dwc:taxonRank" xlink:type="simple">species</named-content>; scientificNameAuthorship: <named-content xmlns:xlink="http://www.w3.org/1999/xlink" content-type="dwc:scientificNameAuthorship" xlink:type="simple">Baur</named-content>; <bold>Location:</bold> continent: <named-content xmlns:xlink="http://www.w3.org/1999/xlink" content-type="dwc:continent" xlink:type="simple">Europe</named-content>; country: <named-content xmlns:xlink="http://www.w3.org/1999/xlink" content-type="dwc:country" xlink:type="simple">Switzerland</named-content>; locality: <named-content xmlns:xlink="http://www.w3.org/1999/xlink" content-type="dwc:locality" xlink:type="simple">Wallis, Champéry, Col de Bretolet</named-content>; decimalLatitude: <named-content xmlns:xlink="http://www.w3.org/1999/xlink" content-type="dwc:decimalLatitude" xlink:type="simple">46.143853</named-content>; decimalLongitude: <named-content xmlns:xlink="http://www.w3.org/1999/xlink" content-type="dwc:decimalLongitude" xlink:type="simple">6.795059</named-content>; georeferenceProtocol: <named-content xmlns:xlink="http://www.w3.org/1999/xlink" content-type="dwc:georeferenceProtocol" xlink:type="simple">label</named-content>; <bold>Identification:</bold> identifiedBy: <named-content xmlns:xlink="http://www.w3.org/1999/xlink" content-type="dwc:identifiedBy" xlink:type="simple">H.Baur</named-content>; dateIdentified: <named-content xmlns:xlink="http://www.w3.org/1999/xlink" content-type="dwc:dateIdentified" xlink:type="simple">2017</named-content>; <bold>Event:</bold> samplingProtocol: <named-content xmlns:xlink="http://www.w3.org/1999/xlink" content-type="dwc:samplingProtocol" xlink:type="simple">sweeping</named-content>; eventDate: <named-content xmlns:xlink="http://www.w3.org/1999/xlink" content-type="dwc:eventDate" xlink:type="simple">03/08/2015</named-content>; habitat: <named-content xmlns:xlink="http://www.w3.org/1999/xlink" content-type="dwc:habitat" xlink:type="simple">Alpine meadow</named-content>; <bold>Record Level:</bold> type: <named-content xmlns:xlink="http://www.w3.org/1999/xlink" content-type="dwc:type" xlink:type="simple">Holotype</named-content>; language: <named-content xmlns:xlink="http://www.w3.org/1999/xlink" content-type="dwc:language" xlink:type="simple">de</named-content>; institutionID: <named-content xmlns:xlink="http://www.w3.org/1999/xlink" content-type="dwc:institutionID" xlink:type="simple">NMBE</named-content>; institutionCode: <named-content xmlns:xlink="http://www.w3.org/1999/xlink" content-type="dwc:institutionCode" xlink:type="simple">Natural History Museum Bern (NMBE)</named-content>; collectionCode: <named-content xmlns:xlink="http://www.w3.org/1999/xlink" content-type="dwc:collectionCode" xlink:type="simple">NMBE_HB_621</named-content>; basisOfRecord: <named-content xmlns:xlink="http://www.w3.org/1999/xlink" content-type="dwc:basisOfRecord" xlink:type="simple">PreservedSpecimen</named-content></p></list-item><list-item><p><bold>Type status:</bold> <named-content xmlns:xlink="http://www.w3.org/1999/xlink" content-type="dwc:typeStatus" xlink:type="simple">Paratype</named-content>. <bold>Occurrence:</bold> recordedBy: <named-content xmlns:xlink="http://www.w3.org/1999/xlink" content-type="dwc:recordedBy" xlink:type="simple">H. Baur</named-content>; individualCount: <named-content xmlns:xlink="http://www.w3.org/1999/xlink" content-type="dwc:individualCount" xlink:type="simple">1</named-content>; sex: <named-content xmlns:xlink="http://www.w3.org/1999/xlink" content-type="dwc:sex" xlink:type="simple">female</named-content>; lifeStage: <named-content xmlns:xlink="http://www.w3.org/1999/xlink" content-type="dwc:lifeStage" xlink:type="simple">adult</named-content>; preparations: <named-content xmlns:xlink="http://www.w3.org/1999/xlink" content-type="dwc:preparations" xlink:type="simple">dry mounted</named-content>; <bold>Taxon:</bold> scientificName: <named-content xmlns:xlink="http://www.w3.org/1999/xlink" content-type="dwc:scientificName" xlink:type="simple"><tp:taxon-name><tp:taxon-name-part taxon-name-part-type="genus" reg="Pteromalus">Pteromalus</tp:taxon-name-part> <tp:taxon-name-part taxon-name-part-type="species" reg="capito">capito</tp:taxon-name-part></tp:taxon-name></named-content>; kingdom: <named-content xmlns:xlink="http://www.w3.org/1999/xlink" content-type="dwc:kingdom" xlink:type="simple"><tp:taxon-name><tp:taxon-name-part taxon-name-part-type="kingdom">Animalia</tp:taxon-name-part></tp:taxon-name></named-content>; phylum: <named-content xmlns:xlink="http://www.w3.org/1999/xlink" content-type="dwc:phylum" xlink:type="simple"><tp:taxon-name><tp:taxon-name-part taxon-name-part-type="phylum">Arthropoda</tp:taxon-name-part></tp:taxon-name></named-content>; class: <named-content xmlns:xlink="http://www.w3.org/1999/xlink" content-type="dwc:class" xlink:type="simple"><tp:taxon-name><tp:taxon-name-part taxon-name-part-type="class">Insecta</tp:taxon-name-part></tp:taxon-name></named-content>; order: <named-content xmlns:xlink="http://www.w3.org/1999/xlink" content-type="dwc:order" xlink:type="simple"><tp:taxon-name><tp:taxon-name-part taxon-name-part-type="order">Hymenoptera</tp:taxon-name-part></tp:taxon-name></named-content>; family: <named-content xmlns:xlink="http://www.w3.org/1999/xlink" content-type="dwc:family" xlink:type="simple"><tp:taxon-name><tp:taxon-name-part taxon-name-part-type="family">Pteromalidae</tp:taxon-name-part></tp:taxon-name></named-content>; genus: <named-content xmlns:xlink="http://www.w3.org/1999/xlink" content-type="dwc:genus" xlink:type="simple"><tp:taxon-name><tp:taxon-name-part taxon-name-part-type="genus">Pteromalus</tp:taxon-name-part></tp:taxon-name></named-content>; specificEpithet: <named-content xmlns:xlink="http://www.w3.org/1999/xlink" content-type="dwc:specificEpithet" xlink:type="simple"><tp:taxon-name><tp:taxon-name-part taxon-name-part-type="genus" reg="Pteromalus"/><tp:taxon-name-part taxon-name-part-type="species" reg="capito">capito</tp:taxon-name-part></tp:taxon-name></named-content>; taxonRank: <named-content xmlns:xlink="http://www.w3.org/1999/xlink" content-type="dwc:taxonRank" xlink:type="simple">species</named-content>; scientificNameAuthorship: <named-content xmlns:xlink="http://www.w3.org/1999/xlink" content-type="dwc:scientificNameAuthorship" xlink:type="simple">Baur</named-content>; <bold>Location:</bold> continent: <named-content xmlns:xlink="http://www.w3.org/1999/xlink" content-type="dwc:continent" xlink:type="simple">Europe</named-content>; country: <named-content xmlns:xlink="http://www.w3.org/1999/xlink" content-type="dwc:country" xlink:type="simple">Switzerland</named-content>; locality: <named-content xmlns:xlink="http://www.w3.org/1999/xlink" content-type="dwc:locality" xlink:type="simple">Wallis, Champéry, Col de Bretolet</named-content>; decimalLatitude: <named-content xmlns:xlink="http://www.w3.org/1999/xlink" content-type="dwc:decimalLatitude" xlink:type="simple">46.143853</named-content>; decimalLongitude: <named-content xmlns:xlink="http://www.w3.org/1999/xlink" content-type="dwc:decimalLongitude" xlink:type="simple">6.795059</named-content>; georeferenceProtocol: <named-content xmlns:xlink="http://www.w3.org/1999/xlink" content-type="dwc:georeferenceProtocol" xlink:type="simple">label</named-content>; <bold>Identification:</bold> identifiedBy: <named-content xmlns:xlink="http://www.w3.org/1999/xlink" content-type="dwc:identifiedBy" xlink:type="simple">H.Baur</named-content>; dateIdentified: <named-content xmlns:xlink="http://www.w3.org/1999/xlink" content-type="dwc:dateIdentified" xlink:type="simple">2017</named-content>; <bold>Event:</bold> samplingProtocol: <named-content xmlns:xlink="http://www.w3.org/1999/xlink" content-type="dwc:samplingProtocol" xlink:type="simple">sweeping</named-content>; eventDate: <named-content xmlns:xlink="http://www.w3.org/1999/xlink" content-type="dwc:eventDate" xlink:type="simple">08/06/2013</named-content>; habitat: <named-content xmlns:xlink="http://www.w3.org/1999/xlink" content-type="dwc:habitat" xlink:type="simple">Alpine meadow</named-content>; <bold>Record Level:</bold> type: <named-content xmlns:xlink="http://www.w3.org/1999/xlink" content-type="dwc:type" xlink:type="simple">Paratype</named-content>; language: <named-content xmlns:xlink="http://www.w3.org/1999/xlink" content-type="dwc:language" xlink:type="simple">de</named-content>; institutionID: <named-content xmlns:xlink="http://www.w3.org/1999/xlink" content-type="dwc:institutionID" xlink:type="simple">NMBE</named-content>; institutionCode: <named-content xmlns:xlink="http://www.w3.org/1999/xlink" content-type="dwc:institutionCode" xlink:type="simple">Natural History Museum Bern (NMBE)</named-content>; collectionCode: <named-content xmlns:xlink="http://www.w3.org/1999/xlink" content-type="dwc:collectionCode" xlink:type="simple">NMBE_HB_620</named-content>; basisOfRecord: <named-content xmlns:xlink="http://www.w3.org/1999/xlink" content-type="dwc:basisOfRecord" xlink:type="simple">PreservedSpecimen</named-content></p></list-item><list-item><p><bold>Type status:</bold> <named-content xmlns:xlink="http://www.w3.org/1999/xlink" content-type="dwc:typeStatus" xlink:type="simple">Paratype</named-content>. <bold>Occurrence:</bold> recordedBy: <named-content xmlns:xlink="http://www.w3.org/1999/xlink" content-type="dwc:recordedBy" xlink:type="simple">H. Baur</named-content>; individualCount: <named-content xmlns:xlink="http://www.w3.org/1999/xlink" content-type="dwc:individualCount" xlink:type="simple">1</named-content>; sex: <named-content xmlns:xlink="http://www.w3.org/1999/xlink" content-type="dwc:sex" xlink:type="simple">female</named-content>; lifeStage: <named-content xmlns:xlink="http://www.w3.org/1999/xlink" content-type="dwc:lifeStage" xlink:type="simple">adult</named-content>; preparations: <named-content xmlns:xlink="http://www.w3.org/1999/xlink" content-type="dwc:preparations" xlink:type="simple">dry mounted</named-content>; <bold>Taxon:</bold> scientificName: <named-content xmlns:xlink="http://www.w3.org/1999/xlink" content-type="dwc:scientificName" xlink:type="simple"><tp:taxon-name><tp:taxon-name-part taxon-name-part-type="genus" reg="Pteromalus">Pteromalus</tp:taxon-name-part> <tp:taxon-name-part taxon-name-part-type="species" reg="capito">capito</tp:taxon-name-part></tp:taxon-name></named-content>; kingdom: <named-content xmlns:xlink="http://www.w3.org/1999/xlink" content-type="dwc:kingdom" xlink:type="simple"><tp:taxon-name><tp:taxon-name-part taxon-name-part-type="kingdom">Animalia</tp:taxon-name-part></tp:taxon-name></named-content>; phylum: <named-content xmlns:xlink="http://www.w3.org/1999/xlink" content-type="dwc:phylum" xlink:type="simple"><tp:taxon-name><tp:taxon-name-part taxon-name-part-type="phylum">Arthropoda</tp:taxon-name-part></tp:taxon-name></named-content>; class: <named-content xmlns:xlink="http://www.w3.org/1999/xlink" content-type="dwc:class" xlink:type="simple"><tp:taxon-name><tp:taxon-name-part taxon-name-part-type="class">Insecta</tp:taxon-name-part></tp:taxon-name></named-content>; order: <named-content xmlns:xlink="http://www.w3.org/1999/xlink" content-type="dwc:order" xlink:type="simple"><tp:taxon-name><tp:taxon-name-part taxon-name-part-type="order">Hymenoptera</tp:taxon-name-part></tp:taxon-name></named-content>; family: <named-content xmlns:xlink="http://www.w3.org/1999/xlink" content-type="dwc:family" xlink:type="simple"><tp:taxon-name><tp:taxon-name-part taxon-name-part-type="family">Pteromalidae</tp:taxon-name-part></tp:taxon-name></named-content>; genus: <named-content xmlns:xlink="http://www.w3.org/1999/xlink" content-type="dwc:genus" xlink:type="simple"><tp:taxon-name><tp:taxon-name-part taxon-name-part-type="genus">Pteromalus</tp:taxon-name-part></tp:taxon-name></named-content>; specificEpithet: <named-content xmlns:xlink="http://www.w3.org/1999/xlink" content-type="dwc:specificEpithet" xlink:type="simple"><tp:taxon-name><tp:taxon-name-part taxon-name-part-type="genus" reg="Pteromalus"/><tp:taxon-name-part taxon-name-part-type="species" reg="capito">capito</tp:taxon-name-part></tp:taxon-name></named-content>; taxonRank: <named-content xmlns:xlink="http://www.w3.org/1999/xlink" content-type="dwc:taxonRank" xlink:type="simple">species</named-content>; scientificNameAuthorship: <named-content xmlns:xlink="http://www.w3.org/1999/xlink" content-type="dwc:scientificNameAuthorship" xlink:type="simple">Baur</named-content>; <bold>Location:</bold> continent: <named-content xmlns:xlink="http://www.w3.org/1999/xlink" content-type="dwc:continent" xlink:type="simple">Europe</named-content>; country: <named-content xmlns:xlink="http://www.w3.org/1999/xlink" content-type="dwc:country" xlink:type="simple">Switzerland</named-content>; locality: <named-content xmlns:xlink="http://www.w3.org/1999/xlink" content-type="dwc:locality" xlink:type="simple">Wallis, Champéry, Col de Bretolet</named-content>; decimalLatitude: <named-content xmlns:xlink="http://www.w3.org/1999/xlink" content-type="dwc:decimalLatitude" xlink:type="simple">46.143445</named-content>; decimalLongitude: <named-content xmlns:xlink="http://www.w3.org/1999/xlink" content-type="dwc:decimalLongitude" xlink:type="simple">6.794963</named-content>; georeferenceProtocol: <named-content xmlns:xlink="http://www.w3.org/1999/xlink" content-type="dwc:georeferenceProtocol" xlink:type="simple">label</named-content>; <bold>Identification:</bold> identifiedBy: <named-content xmlns:xlink="http://www.w3.org/1999/xlink" content-type="dwc:identifiedBy" xlink:type="simple">H.Baur</named-content>; dateIdentified: <named-content xmlns:xlink="http://www.w3.org/1999/xlink" content-type="dwc:dateIdentified" xlink:type="simple">2017</named-content>; <bold>Event:</bold> samplingProtocol: <named-content xmlns:xlink="http://www.w3.org/1999/xlink" content-type="dwc:samplingProtocol" xlink:type="simple">sweeping</named-content>; eventDate: <named-content xmlns:xlink="http://www.w3.org/1999/xlink" content-type="dwc:eventDate" xlink:type="simple">08/06/2013</named-content>; habitat: <named-content xmlns:xlink="http://www.w3.org/1999/xlink" content-type="dwc:habitat" xlink:type="simple">Alpine meadow</named-content>; <bold>Record Level:</bold> type: <named-content xmlns:xlink="http://www.w3.org/1999/xlink" content-type="dwc:type" xlink:type="simple">Paratype</named-content>; language: <named-content xmlns:xlink="http://www.w3.org/1999/xlink" content-type="dwc:language" xlink:type="simple">de</named-content>; institutionID: <named-content xmlns:xlink="http://www.w3.org/1999/xlink" content-type="dwc:institutionID" xlink:type="simple">NMBE</named-content>; institutionCode: <named-content xmlns:xlink="http://www.w3.org/1999/xlink" content-type="dwc:institutionCode" xlink:type="simple">Natural History Museum Bern (NMBE)</named-content>; collectionCode: <named-content xmlns:xlink="http://www.w3.org/1999/xlink" content-type="dwc:collectionCode" xlink:type="simple">NMBE_HB_624</named-content>; basisOfRecord: <named-content xmlns:xlink="http://www.w3.org/1999/xlink" content-type="dwc:basisOfRecord" xlink:type="simple">PreservedSpecimen</named-content></p></list-item><list-item><p><bold>Type status:</bold> <named-content xmlns:xlink="http://www.w3.org/1999/xlink" content-type="dwc:typeStatus" xlink:type="simple">Paratype</named-content>. <bold>Occurrence:</bold> recordedBy: <named-content xmlns:xlink="http://www.w3.org/1999/xlink" content-type="dwc:recordedBy" xlink:type="simple">H. Baur</named-content>; individualCount: <named-content xmlns:xlink="http://www.w3.org/1999/xlink" content-type="dwc:individualCount" xlink:type="simple">1</named-content>; sex: <named-content xmlns:xlink="http://www.w3.org/1999/xlink" content-type="dwc:sex" xlink:type="simple">female</named-content>; lifeStage: <named-content xmlns:xlink="http://www.w3.org/1999/xlink" content-type="dwc:lifeStage" xlink:type="simple">adult</named-content>; preparations: <named-content xmlns:xlink="http://www.w3.org/1999/xlink" content-type="dwc:preparations" xlink:type="simple">dry mounted</named-content>; <bold>Taxon:</bold> scientificName: <named-content xmlns:xlink="http://www.w3.org/1999/xlink" content-type="dwc:scientificName" xlink:type="simple"><tp:taxon-name><tp:taxon-name-part taxon-name-part-type="genus" reg="Pteromalus">Pteromalus</tp:taxon-name-part> <tp:taxon-name-part taxon-name-part-type="species" reg="capito">capito</tp:taxon-name-part></tp:taxon-name></named-content>; kingdom: <named-content xmlns:xlink="http://www.w3.org/1999/xlink" content-type="dwc:kingdom" xlink:type="simple"><tp:taxon-name><tp:taxon-name-part taxon-name-part-type="kingdom">Animalia</tp:taxon-name-part></tp:taxon-name></named-content>; phylum: <named-content xmlns:xlink="http://www.w3.org/1999/xlink" content-type="dwc:phylum" xlink:type="simple"><tp:taxon-name><tp:taxon-name-part taxon-name-part-type="phylum">Arthropoda</tp:taxon-name-part></tp:taxon-name></named-content>; class: <named-content xmlns:xlink="http://www.w3.org/1999/xlink" content-type="dwc:class" xlink:type="simple"><tp:taxon-name><tp:taxon-name-part taxon-name-part-type="class">Insecta</tp:taxon-name-part></tp:taxon-name></named-content>; order: <named-content xmlns:xlink="http://www.w3.org/1999/xlink" content-type="dwc:order" xlink:type="simple"><tp:taxon-name><tp:taxon-name-part taxon-name-part-type="order">Hymenoptera</tp:taxon-name-part></tp:taxon-name></named-content>; family: <named-content xmlns:xlink="http://www.w3.org/1999/xlink" content-type="dwc:family" xlink:type="simple"><tp:taxon-name><tp:taxon-name-part taxon-name-part-type="family">Pteromalidae</tp:taxon-name-part></tp:taxon-name></named-content>; genus: <named-content xmlns:xlink="http://www.w3.org/1999/xlink" content-type="dwc:genus" xlink:type="simple"><tp:taxon-name><tp:taxon-name-part taxon-name-part-type="genus">Pteromalus</tp:taxon-name-part></tp:taxon-name></named-content>; specificEpithet: <named-content xmlns:xlink="http://www.w3.org/1999/xlink" content-type="dwc:specificEpithet" xlink:type="simple"><tp:taxon-name><tp:taxon-name-part taxon-name-part-type="genus" reg="Pteromalus"/><tp:taxon-name-part taxon-name-part-type="species" reg="capito">capito</tp:taxon-name-part></tp:taxon-name></named-content>; taxonRank: <named-content xmlns:xlink="http://www.w3.org/1999/xlink" content-type="dwc:taxonRank" xlink:type="simple">species</named-content>; scientificNameAuthorship: <named-content xmlns:xlink="http://www.w3.org/1999/xlink" content-type="dwc:scientificNameAuthorship" xlink:type="simple">Baur</named-content>; <bold>Location:</bold> continent: <named-content xmlns:xlink="http://www.w3.org/1999/xlink" content-type="dwc:continent" xlink:type="simple">Europe</named-content>; country: <named-content xmlns:xlink="http://www.w3.org/1999/xlink" content-type="dwc:country" xlink:type="simple">Switzerland</named-content>; locality: <named-content xmlns:xlink="http://www.w3.org/1999/xlink" content-type="dwc:locality" xlink:type="simple">Wallis, Champéry, Col de Bretolet</named-content>; decimalLatitude: <named-content xmlns:xlink="http://www.w3.org/1999/xlink" content-type="dwc:decimalLatitude" xlink:type="simple">46.143445</named-content>; decimalLongitude: <named-content xmlns:xlink="http://www.w3.org/1999/xlink" content-type="dwc:decimalLongitude" xlink:type="simple">6.794963</named-content>; georeferenceProtocol: <named-content xmlns:xlink="http://www.w3.org/1999/xlink" content-type="dwc:georeferenceProtocol" xlink:type="simple">label</named-content>; <bold>Identification:</bold> identifiedBy: <named-content xmlns:xlink="http://www.w3.org/1999/xlink" content-type="dwc:identifiedBy" xlink:type="simple">H.Baur</named-content>; dateIdentified: <named-content xmlns:xlink="http://www.w3.org/1999/xlink" content-type="dwc:dateIdentified" xlink:type="simple">2017</named-content>; <bold>Event:</bold> samplingProtocol: <named-content xmlns:xlink="http://www.w3.org/1999/xlink" content-type="dwc:samplingProtocol" xlink:type="simple">sweeping</named-content>; eventDate: <named-content xmlns:xlink="http://www.w3.org/1999/xlink" content-type="dwc:eventDate" xlink:type="simple">08/06/2013</named-content>; habitat: <named-content xmlns:xlink="http://www.w3.org/1999/xlink" content-type="dwc:habitat" xlink:type="simple">Alpine meadow</named-content>; <bold>Record Level:</bold> type: <named-content xmlns:xlink="http://www.w3.org/1999/xlink" content-type="dwc:type" xlink:type="simple">Paratype</named-content>; language: <named-content xmlns:xlink="http://www.w3.org/1999/xlink" content-type="dwc:language" xlink:type="simple">de</named-content>; institutionID: <named-content xmlns:xlink="http://www.w3.org/1999/xlink" content-type="dwc:institutionID" xlink:type="simple">NMBE</named-content>; institutionCode: <named-content xmlns:xlink="http://www.w3.org/1999/xlink" content-type="dwc:institutionCode" xlink:type="simple">Natural History Museum Bern (NMBE)</named-content>; collectionCode: <named-content xmlns:xlink="http://www.w3.org/1999/xlink" content-type="dwc:collectionCode" xlink:type="simple">NMBE_HB_625</named-content>; basisOfRecord: <named-content xmlns:xlink="http://www.w3.org/1999/xlink" content-type="dwc:basisOfRecord" xlink:type="simple">PreservedSpecimen</named-content></p></list-item><list-item><p><bold>Type status:</bold> <named-content xmlns:xlink="http://www.w3.org/1999/xlink" content-type="dwc:typeStatus" xlink:type="simple">Paratype</named-content>. <bold>Occurrence:</bold> recordedBy: <named-content xmlns:xlink="http://www.w3.org/1999/xlink" content-type="dwc:recordedBy" xlink:type="simple">H. Baur</named-content>; individualCount: <named-content xmlns:xlink="http://www.w3.org/1999/xlink" content-type="dwc:individualCount" xlink:type="simple">1</named-content>; sex: <named-content xmlns:xlink="http://www.w3.org/1999/xlink" content-type="dwc:sex" xlink:type="simple">female</named-content>; lifeStage: <named-content xmlns:xlink="http://www.w3.org/1999/xlink" content-type="dwc:lifeStage" xlink:type="simple">adult</named-content>; preparations: <named-content xmlns:xlink="http://www.w3.org/1999/xlink" content-type="dwc:preparations" xlink:type="simple">dry mounted</named-content>; <bold>Taxon:</bold> scientificName: <named-content xmlns:xlink="http://www.w3.org/1999/xlink" content-type="dwc:scientificName" xlink:type="simple"><tp:taxon-name><tp:taxon-name-part taxon-name-part-type="genus" reg="Pteromalus">Pteromalus</tp:taxon-name-part> <tp:taxon-name-part taxon-name-part-type="species" reg="capito">capito</tp:taxon-name-part></tp:taxon-name></named-content>; kingdom: <named-content xmlns:xlink="http://www.w3.org/1999/xlink" content-type="dwc:kingdom" xlink:type="simple"><tp:taxon-name><tp:taxon-name-part taxon-name-part-type="kingdom">Animalia</tp:taxon-name-part></tp:taxon-name></named-content>; phylum: <named-content xmlns:xlink="http://www.w3.org/1999/xlink" content-type="dwc:phylum" xlink:type="simple"><tp:taxon-name><tp:taxon-name-part taxon-name-part-type="phylum">Arthropoda</tp:taxon-name-part></tp:taxon-name></named-content>; class: <named-content xmlns:xlink="http://www.w3.org/1999/xlink" content-type="dwc:class" xlink:type="simple"><tp:taxon-name><tp:taxon-name-part taxon-name-part-type="class">Insecta</tp:taxon-name-part></tp:taxon-name></named-content>; order: <named-content xmlns:xlink="http://www.w3.org/1999/xlink" content-type="dwc:order" xlink:type="simple"><tp:taxon-name><tp:taxon-name-part taxon-name-part-type="order">Hymenoptera</tp:taxon-name-part></tp:taxon-name></named-content>; family: <named-content xmlns:xlink="http://www.w3.org/1999/xlink" content-type="dwc:family" xlink:type="simple"><tp:taxon-name><tp:taxon-name-part taxon-name-part-type="family">Pteromalidae</tp:taxon-name-part></tp:taxon-name></named-content>; genus: <named-content xmlns:xlink="http://www.w3.org/1999/xlink" content-type="dwc:genus" xlink:type="simple"><tp:taxon-name><tp:taxon-name-part taxon-name-part-type="genus">Pteromalus</tp:taxon-name-part></tp:taxon-name></named-content>; specificEpithet: <named-content xmlns:xlink="http://www.w3.org/1999/xlink" content-type="dwc:specificEpithet" xlink:type="simple"><tp:taxon-name><tp:taxon-name-part taxon-name-part-type="genus" reg="Pteromalus"/><tp:taxon-name-part taxon-name-part-type="species" reg="capito">capito</tp:taxon-name-part></tp:taxon-name></named-content>; taxonRank: <named-content xmlns:xlink="http://www.w3.org/1999/xlink" content-type="dwc:taxonRank" xlink:type="simple">species</named-content>; scientificNameAuthorship: <named-content xmlns:xlink="http://www.w3.org/1999/xlink" content-type="dwc:scientificNameAuthorship" xlink:type="simple">Baur</named-content>; <bold>Location:</bold> continent: <named-content xmlns:xlink="http://www.w3.org/1999/xlink" content-type="dwc:continent" xlink:type="simple">Europe</named-content>; country: <named-content xmlns:xlink="http://www.w3.org/1999/xlink" content-type="dwc:country" xlink:type="simple">Switzerland</named-content>; locality: <named-content xmlns:xlink="http://www.w3.org/1999/xlink" content-type="dwc:locality" xlink:type="simple">Wallis, Champéry, Col de Bretolet</named-content>; decimalLatitude: <named-content xmlns:xlink="http://www.w3.org/1999/xlink" content-type="dwc:decimalLatitude" xlink:type="simple">46.144322</named-content>; decimalLongitude: <named-content xmlns:xlink="http://www.w3.org/1999/xlink" content-type="dwc:decimalLongitude" xlink:type="simple">6.794976</named-content>; georeferenceProtocol: <named-content xmlns:xlink="http://www.w3.org/1999/xlink" content-type="dwc:georeferenceProtocol" xlink:type="simple">label</named-content>; <bold>Identification:</bold> identifiedBy: <named-content xmlns:xlink="http://www.w3.org/1999/xlink" content-type="dwc:identifiedBy" xlink:type="simple">H.Baur</named-content>; dateIdentified: <named-content xmlns:xlink="http://www.w3.org/1999/xlink" content-type="dwc:dateIdentified" xlink:type="simple">2017</named-content>; <bold>Event:</bold> samplingProtocol: <named-content xmlns:xlink="http://www.w3.org/1999/xlink" content-type="dwc:samplingProtocol" xlink:type="simple">sweeping</named-content>; eventDate: <named-content xmlns:xlink="http://www.w3.org/1999/xlink" content-type="dwc:eventDate" xlink:type="simple">08/06/2013</named-content>; habitat: <named-content xmlns:xlink="http://www.w3.org/1999/xlink" content-type="dwc:habitat" xlink:type="simple">Alpine meadow</named-content>; <bold>Record Level:</bold> type: <named-content xmlns:xlink="http://www.w3.org/1999/xlink" content-type="dwc:type" xlink:type="simple">Paratype</named-content>; language: <named-content xmlns:xlink="http://www.w3.org/1999/xlink" content-type="dwc:language" xlink:type="simple">de</named-content>; institutionID: <named-content xmlns:xlink="http://www.w3.org/1999/xlink" content-type="dwc:institutionID" xlink:type="simple">NMBE</named-content>; institutionCode: <named-content xmlns:xlink="http://www.w3.org/1999/xlink" content-type="dwc:institutionCode" xlink:type="simple">Natural History Museum Bern (NMBE)</named-content>; collectionCode: <named-content xmlns:xlink="http://www.w3.org/1999/xlink" content-type="dwc:collectionCode" xlink:type="simple">NMBE_HB_622</named-content>; basisOfRecord: <named-content xmlns:xlink="http://www.w3.org/1999/xlink" content-type="dwc:basisOfRecord" xlink:type="simple">PreservedSpecimen</named-content></p></list-item><list-item><p><bold>Type status:</bold> <named-content xmlns:xlink="http://www.w3.org/1999/xlink" content-type="dwc:typeStatus" xlink:type="simple">Paratype</named-content>. <bold>Occurrence:</bold> recordedBy: <named-content xmlns:xlink="http://www.w3.org/1999/xlink" content-type="dwc:recordedBy" xlink:type="simple">H. Baur</named-content>; individualCount: <named-content xmlns:xlink="http://www.w3.org/1999/xlink" content-type="dwc:individualCount" xlink:type="simple">1</named-content>; sex: <named-content xmlns:xlink="http://www.w3.org/1999/xlink" content-type="dwc:sex" xlink:type="simple">female</named-content>; lifeStage: <named-content xmlns:xlink="http://www.w3.org/1999/xlink" content-type="dwc:lifeStage" xlink:type="simple">adult</named-content>; preparations: <named-content xmlns:xlink="http://www.w3.org/1999/xlink" content-type="dwc:preparations" xlink:type="simple">dry mounted</named-content>; <bold>Taxon:</bold> scientificName: <named-content xmlns:xlink="http://www.w3.org/1999/xlink" content-type="dwc:scientificName" xlink:type="simple"><tp:taxon-name><tp:taxon-name-part taxon-name-part-type="genus" reg="Pteromalus">Pteromalus</tp:taxon-name-part> <tp:taxon-name-part taxon-name-part-type="species" reg="capito">capito</tp:taxon-name-part></tp:taxon-name></named-content>; kingdom: <named-content xmlns:xlink="http://www.w3.org/1999/xlink" content-type="dwc:kingdom" xlink:type="simple"><tp:taxon-name><tp:taxon-name-part taxon-name-part-type="kingdom">Animalia</tp:taxon-name-part></tp:taxon-name></named-content>; phylum: <named-content xmlns:xlink="http://www.w3.org/1999/xlink" content-type="dwc:phylum" xlink:type="simple"><tp:taxon-name><tp:taxon-name-part taxon-name-part-type="phylum">Arthropoda</tp:taxon-name-part></tp:taxon-name></named-content>; class: <named-content xmlns:xlink="http://www.w3.org/1999/xlink" content-type="dwc:class" xlink:type="simple"><tp:taxon-name><tp:taxon-name-part taxon-name-part-type="class">Insecta</tp:taxon-name-part></tp:taxon-name></named-content>; order: <named-content xmlns:xlink="http://www.w3.org/1999/xlink" content-type="dwc:order" xlink:type="simple"><tp:taxon-name><tp:taxon-name-part taxon-name-part-type="order">Hymenoptera</tp:taxon-name-part></tp:taxon-name></named-content>; family: <named-content xmlns:xlink="http://www.w3.org/1999/xlink" content-type="dwc:family" xlink:type="simple"><tp:taxon-name><tp:taxon-name-part taxon-name-part-type="family">Pteromalidae</tp:taxon-name-part></tp:taxon-name></named-content>; genus: <named-content xmlns:xlink="http://www.w3.org/1999/xlink" content-type="dwc:genus" xlink:type="simple"><tp:taxon-name><tp:taxon-name-part taxon-name-part-type="genus">Pteromalus</tp:taxon-name-part></tp:taxon-name></named-content>; specificEpithet: <named-content xmlns:xlink="http://www.w3.org/1999/xlink" content-type="dwc:specificEpithet" xlink:type="simple"><tp:taxon-name><tp:taxon-name-part taxon-name-part-type="genus" reg="Pteromalus"/><tp:taxon-name-part taxon-name-part-type="species" reg="capito">capito</tp:taxon-name-part></tp:taxon-name></named-content>; taxonRank: <named-content xmlns:xlink="http://www.w3.org/1999/xlink" content-type="dwc:taxonRank" xlink:type="simple">species</named-content>; scientificNameAuthorship: <named-content xmlns:xlink="http://www.w3.org/1999/xlink" content-type="dwc:scientificNameAuthorship" xlink:type="simple">Baur</named-content>; <bold>Location:</bold> continent: <named-content xmlns:xlink="http://www.w3.org/1999/xlink" content-type="dwc:continent" xlink:type="simple">Europe</named-content>; country: <named-content xmlns:xlink="http://www.w3.org/1999/xlink" content-type="dwc:country" xlink:type="simple">Switzerland</named-content>; locality: <named-content xmlns:xlink="http://www.w3.org/1999/xlink" content-type="dwc:locality" xlink:type="simple">Wallis, Champéry, Col de Bretolet</named-content>; decimalLatitude: <named-content xmlns:xlink="http://www.w3.org/1999/xlink" content-type="dwc:decimalLatitude" xlink:type="simple">46.144322</named-content>; decimalLongitude: <named-content xmlns:xlink="http://www.w3.org/1999/xlink" content-type="dwc:decimalLongitude" xlink:type="simple">6.794976</named-content>; georeferenceProtocol: <named-content xmlns:xlink="http://www.w3.org/1999/xlink" content-type="dwc:georeferenceProtocol" xlink:type="simple">label</named-content>; <bold>Identification:</bold> identifiedBy: <named-content xmlns:xlink="http://www.w3.org/1999/xlink" content-type="dwc:identifiedBy" xlink:type="simple">H.Baur</named-content>; dateIdentified: <named-content xmlns:xlink="http://www.w3.org/1999/xlink" content-type="dwc:dateIdentified" xlink:type="simple">2017</named-content>; <bold>Event:</bold> samplingProtocol: <named-content xmlns:xlink="http://www.w3.org/1999/xlink" content-type="dwc:samplingProtocol" xlink:type="simple">sweeping</named-content>; eventDate: <named-content xmlns:xlink="http://www.w3.org/1999/xlink" content-type="dwc:eventDate" xlink:type="simple">08/06/2013</named-content>; habitat: <named-content xmlns:xlink="http://www.w3.org/1999/xlink" content-type="dwc:habitat" xlink:type="simple">Alpine meadow</named-content>; <bold>Record Level:</bold> type: <named-content xmlns:xlink="http://www.w3.org/1999/xlink" content-type="dwc:type" xlink:type="simple">Paratype</named-content>; language: <named-content xmlns:xlink="http://www.w3.org/1999/xlink" content-type="dwc:language" xlink:type="simple">de</named-content>; institutionID: <named-content xmlns:xlink="http://www.w3.org/1999/xlink" content-type="dwc:institutionID" xlink:type="simple">NMBE</named-content>; institutionCode: <named-content xmlns:xlink="http://www.w3.org/1999/xlink" content-type="dwc:institutionCode" xlink:type="simple">Natural History Museum Bern (NMBE)</named-content>; collectionCode: <named-content xmlns:xlink="http://www.w3.org/1999/xlink" content-type="dwc:collectionCode" xlink:type="simple">NMBE_HB_623</named-content>; basisOfRecord: <named-content xmlns:xlink="http://www.w3.org/1999/xlink" content-type="dwc:basisOfRecord" xlink:type="simple">PreservedSpecimen</named-content></p></list-item><list-item><p><bold>Type status:</bold> <named-content xmlns:xlink="http://www.w3.org/1999/xlink" content-type="dwc:typeStatus" xlink:type="simple">Paratype</named-content>. <bold>Occurrence:</bold> recordedBy: <named-content xmlns:xlink="http://www.w3.org/1999/xlink" content-type="dwc:recordedBy" xlink:type="simple">H. Baur</named-content>; individualCount: <named-content xmlns:xlink="http://www.w3.org/1999/xlink" content-type="dwc:individualCount" xlink:type="simple">1</named-content>; sex: <named-content xmlns:xlink="http://www.w3.org/1999/xlink" content-type="dwc:sex" xlink:type="simple">female</named-content>; lifeStage: <named-content xmlns:xlink="http://www.w3.org/1999/xlink" content-type="dwc:lifeStage" xlink:type="simple">adult</named-content>; preparations: <named-content xmlns:xlink="http://www.w3.org/1999/xlink" content-type="dwc:preparations" xlink:type="simple">dry mounted</named-content>; <bold>Taxon:</bold> scientificName: <named-content xmlns:xlink="http://www.w3.org/1999/xlink" content-type="dwc:scientificName" xlink:type="simple"><tp:taxon-name><tp:taxon-name-part taxon-name-part-type="genus" reg="Pteromalus">Pteromalus</tp:taxon-name-part> <tp:taxon-name-part taxon-name-part-type="species" reg="capito">capito</tp:taxon-name-part></tp:taxon-name></named-content>; kingdom: <named-content xmlns:xlink="http://www.w3.org/1999/xlink" content-type="dwc:kingdom" xlink:type="simple"><tp:taxon-name><tp:taxon-name-part taxon-name-part-type="kingdom">Animalia</tp:taxon-name-part></tp:taxon-name></named-content>; phylum: <named-content xmlns:xlink="http://www.w3.org/1999/xlink" content-type="dwc:phylum" xlink:type="simple"><tp:taxon-name><tp:taxon-name-part taxon-name-part-type="phylum">Arthropoda</tp:taxon-name-part></tp:taxon-name></named-content>; class: <named-content xmlns:xlink="http://www.w3.org/1999/xlink" content-type="dwc:class" xlink:type="simple"><tp:taxon-name><tp:taxon-name-part taxon-name-part-type="class">Insecta</tp:taxon-name-part></tp:taxon-name></named-content>; order: <named-content xmlns:xlink="http://www.w3.org/1999/xlink" content-type="dwc:order" xlink:type="simple"><tp:taxon-name><tp:taxon-name-part taxon-name-part-type="order">Hymenoptera</tp:taxon-name-part></tp:taxon-name></named-content>; family: <named-content xmlns:xlink="http://www.w3.org/1999/xlink" content-type="dwc:family" xlink:type="simple"><tp:taxon-name><tp:taxon-name-part taxon-name-part-type="family">Pteromalidae</tp:taxon-name-part></tp:taxon-name></named-content>; genus: <named-content xmlns:xlink="http://www.w3.org/1999/xlink" content-type="dwc:genus" xlink:type="simple"><tp:taxon-name><tp:taxon-name-part taxon-name-part-type="genus">Pteromalus</tp:taxon-name-part></tp:taxon-name></named-content>; specificEpithet: <named-content xmlns:xlink="http://www.w3.org/1999/xlink" content-type="dwc:specificEpithet" xlink:type="simple"><tp:taxon-name><tp:taxon-name-part taxon-name-part-type="genus" reg="Pteromalus"/><tp:taxon-name-part taxon-name-part-type="species" reg="capito">capito</tp:taxon-name-part></tp:taxon-name></named-content>; taxonRank: <named-content xmlns:xlink="http://www.w3.org/1999/xlink" content-type="dwc:taxonRank" xlink:type="simple">species</named-content>; scientificNameAuthorship: <named-content xmlns:xlink="http://www.w3.org/1999/xlink" content-type="dwc:scientificNameAuthorship" xlink:type="simple">Baur</named-content>; <bold>Location:</bold> continent: <named-content xmlns:xlink="http://www.w3.org/1999/xlink" content-type="dwc:continent" xlink:type="simple">Europe</named-content>; country: <named-content xmlns:xlink="http://www.w3.org/1999/xlink" content-type="dwc:country" xlink:type="simple">Switzerland</named-content>; locality: <named-content xmlns:xlink="http://www.w3.org/1999/xlink" content-type="dwc:locality" xlink:type="simple">Wallis, Champéry, Col de Bretolet</named-content>; decimalLatitude: <named-content xmlns:xlink="http://www.w3.org/1999/xlink" content-type="dwc:decimalLatitude" xlink:type="simple">46.143652</named-content>; decimalLongitude: <named-content xmlns:xlink="http://www.w3.org/1999/xlink" content-type="dwc:decimalLongitude" xlink:type="simple">6.795199</named-content>; georeferenceProtocol: <named-content xmlns:xlink="http://www.w3.org/1999/xlink" content-type="dwc:georeferenceProtocol" xlink:type="simple">label</named-content>; <bold>Identification:</bold> identifiedBy: <named-content xmlns:xlink="http://www.w3.org/1999/xlink" content-type="dwc:identifiedBy" xlink:type="simple">H.Baur</named-content>; dateIdentified: <named-content xmlns:xlink="http://www.w3.org/1999/xlink" content-type="dwc:dateIdentified" xlink:type="simple">2017</named-content>; <bold>Event:</bold> samplingProtocol: <named-content xmlns:xlink="http://www.w3.org/1999/xlink" content-type="dwc:samplingProtocol" xlink:type="simple">sweeping</named-content>; eventDate: <named-content xmlns:xlink="http://www.w3.org/1999/xlink" content-type="dwc:eventDate" xlink:type="simple">08/06/2013</named-content>; habitat: <named-content xmlns:xlink="http://www.w3.org/1999/xlink" content-type="dwc:habitat" xlink:type="simple">Alpine meadow</named-content>; <bold>Record Level:</bold> type: <named-content xmlns:xlink="http://www.w3.org/1999/xlink" content-type="dwc:type" xlink:type="simple">Paratype</named-content>; language: <named-content xmlns:xlink="http://www.w3.org/1999/xlink" content-type="dwc:language" xlink:type="simple">de</named-content>; institutionID: <named-content xmlns:xlink="http://www.w3.org/1999/xlink" content-type="dwc:institutionID" xlink:type="simple">NMBE</named-content>; institutionCode: <named-content xmlns:xlink="http://www.w3.org/1999/xlink" content-type="dwc:institutionCode" xlink:type="simple">Natural History Museum Bern (NMBE)</named-content>; collectionCode: <named-content xmlns:xlink="http://www.w3.org/1999/xlink" content-type="dwc:collectionCode" xlink:type="simple">NMBE_HB_626</named-content>; basisOfRecord: <named-content xmlns:xlink="http://www.w3.org/1999/xlink" content-type="dwc:basisOfRecord" xlink:type="simple">PreservedSpecimen</named-content></p></list-item><list-item><p><bold>Type status:</bold> <named-content xmlns:xlink="http://www.w3.org/1999/xlink" content-type="dwc:typeStatus" xlink:type="simple">Paratype</named-content>. <bold>Occurrence:</bold> recordedBy: <named-content xmlns:xlink="http://www.w3.org/1999/xlink" content-type="dwc:recordedBy" xlink:type="simple">H. Baur</named-content>; individualCount: <named-content xmlns:xlink="http://www.w3.org/1999/xlink" content-type="dwc:individualCount" xlink:type="simple">1</named-content>; sex: <named-content xmlns:xlink="http://www.w3.org/1999/xlink" content-type="dwc:sex" xlink:type="simple">female</named-content>; lifeStage: <named-content xmlns:xlink="http://www.w3.org/1999/xlink" content-type="dwc:lifeStage" xlink:type="simple">adult</named-content>; preparations: <named-content xmlns:xlink="http://www.w3.org/1999/xlink" content-type="dwc:preparations" xlink:type="simple">dry mounted</named-content>; <bold>Taxon:</bold> scientificName: <named-content xmlns:xlink="http://www.w3.org/1999/xlink" content-type="dwc:scientificName" xlink:type="simple"><tp:taxon-name><tp:taxon-name-part taxon-name-part-type="genus" reg="Pteromalus">Pteromalus</tp:taxon-name-part> <tp:taxon-name-part taxon-name-part-type="species" reg="capito">capito</tp:taxon-name-part></tp:taxon-name></named-content>; kingdom: <named-content xmlns:xlink="http://www.w3.org/1999/xlink" content-type="dwc:kingdom" xlink:type="simple"><tp:taxon-name><tp:taxon-name-part taxon-name-part-type="kingdom">Animalia</tp:taxon-name-part></tp:taxon-name></named-content>; phylum: <named-content xmlns:xlink="http://www.w3.org/1999/xlink" content-type="dwc:phylum" xlink:type="simple"><tp:taxon-name><tp:taxon-name-part taxon-name-part-type="phylum">Arthropoda</tp:taxon-name-part></tp:taxon-name></named-content>; class: <named-content xmlns:xlink="http://www.w3.org/1999/xlink" content-type="dwc:class" xlink:type="simple"><tp:taxon-name><tp:taxon-name-part taxon-name-part-type="class">Insecta</tp:taxon-name-part></tp:taxon-name></named-content>; order: <named-content xmlns:xlink="http://www.w3.org/1999/xlink" content-type="dwc:order" xlink:type="simple"><tp:taxon-name><tp:taxon-name-part taxon-name-part-type="order">Hymenoptera</tp:taxon-name-part></tp:taxon-name></named-content>; family: <named-content xmlns:xlink="http://www.w3.org/1999/xlink" content-type="dwc:family" xlink:type="simple"><tp:taxon-name><tp:taxon-name-part taxon-name-part-type="family">Pteromalidae</tp:taxon-name-part></tp:taxon-name></named-content>; genus: <named-content xmlns:xlink="http://www.w3.org/1999/xlink" content-type="dwc:genus" xlink:type="simple"><tp:taxon-name><tp:taxon-name-part taxon-name-part-type="genus">Pteromalus</tp:taxon-name-part></tp:taxon-name></named-content>; specificEpithet: <named-content xmlns:xlink="http://www.w3.org/1999/xlink" content-type="dwc:specificEpithet" xlink:type="simple"><tp:taxon-name><tp:taxon-name-part taxon-name-part-type="genus" reg="Pteromalus"/><tp:taxon-name-part taxon-name-part-type="species" reg="capito">capito</tp:taxon-name-part></tp:taxon-name></named-content>; taxonRank: <named-content xmlns:xlink="http://www.w3.org/1999/xlink" content-type="dwc:taxonRank" xlink:type="simple">species</named-content>; scientificNameAuthorship: <named-content xmlns:xlink="http://www.w3.org/1999/xlink" content-type="dwc:scientificNameAuthorship" xlink:type="simple">Baur</named-content>; <bold>Location:</bold> continent: <named-content xmlns:xlink="http://www.w3.org/1999/xlink" content-type="dwc:continent" xlink:type="simple">Europe</named-content>; country: <named-content xmlns:xlink="http://www.w3.org/1999/xlink" content-type="dwc:country" xlink:type="simple">Switzerland</named-content>; locality: <named-content xmlns:xlink="http://www.w3.org/1999/xlink" content-type="dwc:locality" xlink:type="simple">Wallis, Champéry, Col de Bretolet</named-content>; decimalLatitude: <named-content xmlns:xlink="http://www.w3.org/1999/xlink" content-type="dwc:decimalLatitude" xlink:type="simple">46.143652</named-content>; decimalLongitude: <named-content xmlns:xlink="http://www.w3.org/1999/xlink" content-type="dwc:decimalLongitude" xlink:type="simple">6.795199</named-content>; georeferenceProtocol: <named-content xmlns:xlink="http://www.w3.org/1999/xlink" content-type="dwc:georeferenceProtocol" xlink:type="simple">label</named-content>; <bold>Identification:</bold> identifiedBy: <named-content xmlns:xlink="http://www.w3.org/1999/xlink" content-type="dwc:identifiedBy" xlink:type="simple">H.Baur</named-content>; dateIdentified: <named-content xmlns:xlink="http://www.w3.org/1999/xlink" content-type="dwc:dateIdentified" xlink:type="simple">2017</named-content>; <bold>Event:</bold> samplingProtocol: <named-content xmlns:xlink="http://www.w3.org/1999/xlink" content-type="dwc:samplingProtocol" xlink:type="simple">sweeping</named-content>; eventDate: <named-content xmlns:xlink="http://www.w3.org/1999/xlink" content-type="dwc:eventDate" xlink:type="simple">08/06/2013</named-content>; habitat: <named-content xmlns:xlink="http://www.w3.org/1999/xlink" content-type="dwc:habitat" xlink:type="simple">Alpine meadow</named-content>; <bold>Record Level:</bold> type: <named-content xmlns:xlink="http://www.w3.org/1999/xlink" content-type="dwc:type" xlink:type="simple">Paratype</named-content>; language: <named-content xmlns:xlink="http://www.w3.org/1999/xlink" content-type="dwc:language" xlink:type="simple">de</named-content>; institutionID: <named-content xmlns:xlink="http://www.w3.org/1999/xlink" content-type="dwc:institutionID" xlink:type="simple">NMBE</named-content>; institutionCode: <named-content xmlns:xlink="http://www.w3.org/1999/xlink" content-type="dwc:institutionCode" xlink:type="simple">Natural History Museum Bern (NMBE)</named-content>; collectionCode: <named-content xmlns:xlink="http://www.w3.org/1999/xlink" content-type="dwc:collectionCode" xlink:type="simple">NMBE_HB_627</named-content>; basisOfRecord: <named-content xmlns:xlink="http://www.w3.org/1999/xlink" content-type="dwc:basisOfRecord" xlink:type="simple">PreservedSpecimen</named-content></p></list-item><list-item><p><bold>Type status:</bold> <named-content xmlns:xlink="http://www.w3.org/1999/xlink" content-type="dwc:typeStatus" xlink:type="simple">Paratype</named-content>. <bold>Occurrence:</bold> recordedBy: <named-content xmlns:xlink="http://www.w3.org/1999/xlink" content-type="dwc:recordedBy" xlink:type="simple">H. Baur</named-content>; individualCount: <named-content xmlns:xlink="http://www.w3.org/1999/xlink" content-type="dwc:individualCount" xlink:type="simple">1</named-content>; sex: <named-content xmlns:xlink="http://www.w3.org/1999/xlink" content-type="dwc:sex" xlink:type="simple">female</named-content>; lifeStage: <named-content xmlns:xlink="http://www.w3.org/1999/xlink" content-type="dwc:lifeStage" xlink:type="simple">adult</named-content>; preparations: <named-content xmlns:xlink="http://www.w3.org/1999/xlink" content-type="dwc:preparations" xlink:type="simple">dry mounted</named-content>; <bold>Taxon:</bold> scientificName: <named-content xmlns:xlink="http://www.w3.org/1999/xlink" content-type="dwc:scientificName" xlink:type="simple"><tp:taxon-name><tp:taxon-name-part taxon-name-part-type="genus" reg="Pteromalus">Pteromalus</tp:taxon-name-part> <tp:taxon-name-part taxon-name-part-type="species" reg="capito">capito</tp:taxon-name-part></tp:taxon-name></named-content>; kingdom: <named-content xmlns:xlink="http://www.w3.org/1999/xlink" content-type="dwc:kingdom" xlink:type="simple"><tp:taxon-name><tp:taxon-name-part taxon-name-part-type="kingdom">Animalia</tp:taxon-name-part></tp:taxon-name></named-content>; phylum: <named-content xmlns:xlink="http://www.w3.org/1999/xlink" content-type="dwc:phylum" xlink:type="simple"><tp:taxon-name><tp:taxon-name-part taxon-name-part-type="phylum">Arthropoda</tp:taxon-name-part></tp:taxon-name></named-content>; class: <named-content xmlns:xlink="http://www.w3.org/1999/xlink" content-type="dwc:class" xlink:type="simple"><tp:taxon-name><tp:taxon-name-part taxon-name-part-type="class">Insecta</tp:taxon-name-part></tp:taxon-name></named-content>; order: <named-content xmlns:xlink="http://www.w3.org/1999/xlink" content-type="dwc:order" xlink:type="simple"><tp:taxon-name><tp:taxon-name-part taxon-name-part-type="order">Hymenoptera</tp:taxon-name-part></tp:taxon-name></named-content>; family: <named-content xmlns:xlink="http://www.w3.org/1999/xlink" content-type="dwc:family" xlink:type="simple"><tp:taxon-name><tp:taxon-name-part taxon-name-part-type="family">Pteromalidae</tp:taxon-name-part></tp:taxon-name></named-content>; genus: <named-content xmlns:xlink="http://www.w3.org/1999/xlink" content-type="dwc:genus" xlink:type="simple"><tp:taxon-name><tp:taxon-name-part taxon-name-part-type="genus">Pteromalus</tp:taxon-name-part></tp:taxon-name></named-content>; specificEpithet: <named-content xmlns:xlink="http://www.w3.org/1999/xlink" content-type="dwc:specificEpithet" xlink:type="simple"><tp:taxon-name><tp:taxon-name-part taxon-name-part-type="genus" reg="Pteromalus"/><tp:taxon-name-part taxon-name-part-type="species" reg="capito">capito</tp:taxon-name-part></tp:taxon-name></named-content>; taxonRank: <named-content xmlns:xlink="http://www.w3.org/1999/xlink" content-type="dwc:taxonRank" xlink:type="simple">species</named-content>; scientificNameAuthorship: <named-content xmlns:xlink="http://www.w3.org/1999/xlink" content-type="dwc:scientificNameAuthorship" xlink:type="simple">Baur</named-content>; <bold>Location:</bold> continent: <named-content xmlns:xlink="http://www.w3.org/1999/xlink" content-type="dwc:continent" xlink:type="simple">Europe</named-content>; country: <named-content xmlns:xlink="http://www.w3.org/1999/xlink" content-type="dwc:country" xlink:type="simple">Switzerland</named-content>; locality: <named-content xmlns:xlink="http://www.w3.org/1999/xlink" content-type="dwc:locality" xlink:type="simple">Wallis, Champéry, Col de Bretolet</named-content>; decimalLatitude: <named-content xmlns:xlink="http://www.w3.org/1999/xlink" content-type="dwc:decimalLatitude" xlink:type="simple">46.143882</named-content>; decimalLongitude: <named-content xmlns:xlink="http://www.w3.org/1999/xlink" content-type="dwc:decimalLongitude" xlink:type="simple">6.795086</named-content>; georeferenceProtocol: <named-content xmlns:xlink="http://www.w3.org/1999/xlink" content-type="dwc:georeferenceProtocol" xlink:type="simple">label</named-content>; <bold>Identification:</bold> identifiedBy: <named-content xmlns:xlink="http://www.w3.org/1999/xlink" content-type="dwc:identifiedBy" xlink:type="simple">H.Baur</named-content>; dateIdentified: <named-content xmlns:xlink="http://www.w3.org/1999/xlink" content-type="dwc:dateIdentified" xlink:type="simple">2017</named-content>; <bold>Event:</bold> samplingProtocol: <named-content xmlns:xlink="http://www.w3.org/1999/xlink" content-type="dwc:samplingProtocol" xlink:type="simple">sweeping</named-content>; eventDate: <named-content xmlns:xlink="http://www.w3.org/1999/xlink" content-type="dwc:eventDate" xlink:type="simple">08/06/2013</named-content>; habitat: <named-content xmlns:xlink="http://www.w3.org/1999/xlink" content-type="dwc:habitat" xlink:type="simple">Alpine meadow</named-content>; <bold>Record Level:</bold> type: <named-content xmlns:xlink="http://www.w3.org/1999/xlink" content-type="dwc:type" xlink:type="simple">Paratype</named-content>; language: <named-content xmlns:xlink="http://www.w3.org/1999/xlink" content-type="dwc:language" xlink:type="simple">de</named-content>; institutionID: <named-content xmlns:xlink="http://www.w3.org/1999/xlink" content-type="dwc:institutionID" xlink:type="simple">NMBE</named-content>; institutionCode: <named-content xmlns:xlink="http://www.w3.org/1999/xlink" content-type="dwc:institutionCode" xlink:type="simple">Natural History Museum Bern (NMBE)</named-content>; collectionCode: <named-content xmlns:xlink="http://www.w3.org/1999/xlink" content-type="dwc:collectionCode" xlink:type="simple">NMBE_HB_628</named-content>; basisOfRecord: <named-content xmlns:xlink="http://www.w3.org/1999/xlink" content-type="dwc:basisOfRecord" xlink:type="simple">PreservedSpecimen</named-content></p></list-item><list-item><p><bold>Type status:</bold> <named-content xmlns:xlink="http://www.w3.org/1999/xlink" content-type="dwc:typeStatus" xlink:type="simple">Paratype</named-content>. <bold>Occurrence:</bold> recordedBy: <named-content xmlns:xlink="http://www.w3.org/1999/xlink" content-type="dwc:recordedBy" xlink:type="simple">H. Baur</named-content>; individualCount: <named-content xmlns:xlink="http://www.w3.org/1999/xlink" content-type="dwc:individualCount" xlink:type="simple">1</named-content>; sex: <named-content xmlns:xlink="http://www.w3.org/1999/xlink" content-type="dwc:sex" xlink:type="simple">female</named-content>; lifeStage: <named-content xmlns:xlink="http://www.w3.org/1999/xlink" content-type="dwc:lifeStage" xlink:type="simple">adult</named-content>; preparations: <named-content xmlns:xlink="http://www.w3.org/1999/xlink" content-type="dwc:preparations" xlink:type="simple">dry mounted</named-content>; <bold>Taxon:</bold> scientificName: <named-content xmlns:xlink="http://www.w3.org/1999/xlink" content-type="dwc:scientificName" xlink:type="simple"><tp:taxon-name><tp:taxon-name-part taxon-name-part-type="genus" reg="Pteromalus">Pteromalus</tp:taxon-name-part> <tp:taxon-name-part taxon-name-part-type="species" reg="capito">capito</tp:taxon-name-part></tp:taxon-name></named-content>; kingdom: <named-content xmlns:xlink="http://www.w3.org/1999/xlink" content-type="dwc:kingdom" xlink:type="simple"><tp:taxon-name><tp:taxon-name-part taxon-name-part-type="kingdom">Animalia</tp:taxon-name-part></tp:taxon-name></named-content>; phylum: <named-content xmlns:xlink="http://www.w3.org/1999/xlink" content-type="dwc:phylum" xlink:type="simple"><tp:taxon-name><tp:taxon-name-part taxon-name-part-type="phylum">Arthropoda</tp:taxon-name-part></tp:taxon-name></named-content>; class: <named-content xmlns:xlink="http://www.w3.org/1999/xlink" content-type="dwc:class" xlink:type="simple"><tp:taxon-name><tp:taxon-name-part taxon-name-part-type="class">Insecta</tp:taxon-name-part></tp:taxon-name></named-content>; order: <named-content xmlns:xlink="http://www.w3.org/1999/xlink" content-type="dwc:order" xlink:type="simple"><tp:taxon-name><tp:taxon-name-part taxon-name-part-type="order">Hymenoptera</tp:taxon-name-part></tp:taxon-name></named-content>; family: <named-content xmlns:xlink="http://www.w3.org/1999/xlink" content-type="dwc:family" xlink:type="simple"><tp:taxon-name><tp:taxon-name-part taxon-name-part-type="family">Pteromalidae</tp:taxon-name-part></tp:taxon-name></named-content>; genus: <named-content xmlns:xlink="http://www.w3.org/1999/xlink" content-type="dwc:genus" xlink:type="simple"><tp:taxon-name><tp:taxon-name-part taxon-name-part-type="genus">Pteromalus</tp:taxon-name-part></tp:taxon-name></named-content>; specificEpithet: <named-content xmlns:xlink="http://www.w3.org/1999/xlink" content-type="dwc:specificEpithet" xlink:type="simple"><tp:taxon-name><tp:taxon-name-part taxon-name-part-type="genus" reg="Pteromalus"/><tp:taxon-name-part taxon-name-part-type="species" reg="capito">capito</tp:taxon-name-part></tp:taxon-name></named-content>; taxonRank: <named-content xmlns:xlink="http://www.w3.org/1999/xlink" content-type="dwc:taxonRank" xlink:type="simple">species</named-content>; scientificNameAuthorship: <named-content xmlns:xlink="http://www.w3.org/1999/xlink" content-type="dwc:scientificNameAuthorship" xlink:type="simple">Baur</named-content>; <bold>Location:</bold> continent: <named-content xmlns:xlink="http://www.w3.org/1999/xlink" content-type="dwc:continent" xlink:type="simple">Europe</named-content>; country: <named-content xmlns:xlink="http://www.w3.org/1999/xlink" content-type="dwc:country" xlink:type="simple">Switzerland</named-content>; locality: <named-content xmlns:xlink="http://www.w3.org/1999/xlink" content-type="dwc:locality" xlink:type="simple">Wallis, Champéry, Col de Bretolet</named-content>; decimalLatitude: <named-content xmlns:xlink="http://www.w3.org/1999/xlink" content-type="dwc:decimalLatitude" xlink:type="simple">46.143882</named-content>; decimalLongitude: <named-content xmlns:xlink="http://www.w3.org/1999/xlink" content-type="dwc:decimalLongitude" xlink:type="simple">6.795086</named-content>; georeferenceProtocol: <named-content xmlns:xlink="http://www.w3.org/1999/xlink" content-type="dwc:georeferenceProtocol" xlink:type="simple">label</named-content>; <bold>Identification:</bold> identifiedBy: <named-content xmlns:xlink="http://www.w3.org/1999/xlink" content-type="dwc:identifiedBy" xlink:type="simple">H.Baur</named-content>; dateIdentified: <named-content xmlns:xlink="http://www.w3.org/1999/xlink" content-type="dwc:dateIdentified" xlink:type="simple">2017</named-content>; <bold>Event:</bold> samplingProtocol: <named-content xmlns:xlink="http://www.w3.org/1999/xlink" content-type="dwc:samplingProtocol" xlink:type="simple">sweeping</named-content>; eventDate: <named-content xmlns:xlink="http://www.w3.org/1999/xlink" content-type="dwc:eventDate" xlink:type="simple">08/06/2013</named-content>; habitat: <named-content xmlns:xlink="http://www.w3.org/1999/xlink" content-type="dwc:habitat" xlink:type="simple">Alpine meadow</named-content>; <bold>Record Level:</bold> type: <named-content xmlns:xlink="http://www.w3.org/1999/xlink" content-type="dwc:type" xlink:type="simple">Paratype</named-content>; language: <named-content xmlns:xlink="http://www.w3.org/1999/xlink" content-type="dwc:language" xlink:type="simple">de</named-content>; institutionID: <named-content xmlns:xlink="http://www.w3.org/1999/xlink" content-type="dwc:institutionID" xlink:type="simple">NMBE</named-content>; institutionCode: <named-content xmlns:xlink="http://www.w3.org/1999/xlink" content-type="dwc:institutionCode" xlink:type="simple">Natural History Museum Bern (NMBE)</named-content>; collectionCode: <named-content xmlns:xlink="http://www.w3.org/1999/xlink" content-type="dwc:collectionCode" xlink:type="simple">NMBE_HB_629</named-content>; basisOfRecord: <named-content xmlns:xlink="http://www.w3.org/1999/xlink" content-type="dwc:basisOfRecord" xlink:type="simple">PreservedSpecimen</named-content></p></list-item><list-item><p><bold>Type status:</bold> <named-content xmlns:xlink="http://www.w3.org/1999/xlink" content-type="dwc:typeStatus" xlink:type="simple">Paratype</named-content>. <bold>Occurrence:</bold> recordedBy: <named-content xmlns:xlink="http://www.w3.org/1999/xlink" content-type="dwc:recordedBy" xlink:type="simple">H. Baur</named-content>; individualCount: <named-content xmlns:xlink="http://www.w3.org/1999/xlink" content-type="dwc:individualCount" xlink:type="simple">1</named-content>; sex: <named-content xmlns:xlink="http://www.w3.org/1999/xlink" content-type="dwc:sex" xlink:type="simple">female</named-content>; lifeStage: <named-content xmlns:xlink="http://www.w3.org/1999/xlink" content-type="dwc:lifeStage" xlink:type="simple">adult</named-content>; preparations: <named-content xmlns:xlink="http://www.w3.org/1999/xlink" content-type="dwc:preparations" xlink:type="simple">dry mounted</named-content>; <bold>Taxon:</bold> scientificName: <named-content xmlns:xlink="http://www.w3.org/1999/xlink" content-type="dwc:scientificName" xlink:type="simple"><tp:taxon-name><tp:taxon-name-part taxon-name-part-type="genus" reg="Pteromalus">Pteromalus</tp:taxon-name-part> <tp:taxon-name-part taxon-name-part-type="species" reg="capito">capito</tp:taxon-name-part></tp:taxon-name></named-content>; kingdom: <named-content xmlns:xlink="http://www.w3.org/1999/xlink" content-type="dwc:kingdom" xlink:type="simple"><tp:taxon-name><tp:taxon-name-part taxon-name-part-type="kingdom">Animalia</tp:taxon-name-part></tp:taxon-name></named-content>; phylum: <named-content xmlns:xlink="http://www.w3.org/1999/xlink" content-type="dwc:phylum" xlink:type="simple"><tp:taxon-name><tp:taxon-name-part taxon-name-part-type="phylum">Arthropoda</tp:taxon-name-part></tp:taxon-name></named-content>; class: <named-content xmlns:xlink="http://www.w3.org/1999/xlink" content-type="dwc:class" xlink:type="simple"><tp:taxon-name><tp:taxon-name-part taxon-name-part-type="class">Insecta</tp:taxon-name-part></tp:taxon-name></named-content>; order: <named-content xmlns:xlink="http://www.w3.org/1999/xlink" content-type="dwc:order" xlink:type="simple"><tp:taxon-name><tp:taxon-name-part taxon-name-part-type="order">Hymenoptera</tp:taxon-name-part></tp:taxon-name></named-content>; family: <named-content xmlns:xlink="http://www.w3.org/1999/xlink" content-type="dwc:family" xlink:type="simple"><tp:taxon-name><tp:taxon-name-part taxon-name-part-type="family">Pteromalidae</tp:taxon-name-part></tp:taxon-name></named-content>; genus: <named-content xmlns:xlink="http://www.w3.org/1999/xlink" content-type="dwc:genus" xlink:type="simple"><tp:taxon-name><tp:taxon-name-part taxon-name-part-type="genus">Pteromalus</tp:taxon-name-part></tp:taxon-name></named-content>; specificEpithet: <named-content xmlns:xlink="http://www.w3.org/1999/xlink" content-type="dwc:specificEpithet" xlink:type="simple"><tp:taxon-name><tp:taxon-name-part taxon-name-part-type="genus" reg="Pteromalus"/><tp:taxon-name-part taxon-name-part-type="species" reg="capito">capito</tp:taxon-name-part></tp:taxon-name></named-content>; taxonRank: <named-content xmlns:xlink="http://www.w3.org/1999/xlink" content-type="dwc:taxonRank" xlink:type="simple">species</named-content>; scientificNameAuthorship: <named-content xmlns:xlink="http://www.w3.org/1999/xlink" content-type="dwc:scientificNameAuthorship" xlink:type="simple">Baur</named-content>; <bold>Location:</bold> continent: <named-content xmlns:xlink="http://www.w3.org/1999/xlink" content-type="dwc:continent" xlink:type="simple">Europe</named-content>; country: <named-content xmlns:xlink="http://www.w3.org/1999/xlink" content-type="dwc:country" xlink:type="simple">Switzerland</named-content>; locality: <named-content xmlns:xlink="http://www.w3.org/1999/xlink" content-type="dwc:locality" xlink:type="simple">Wallis, Champéry, Col de Bretolet</named-content>; decimalLatitude: <named-content xmlns:xlink="http://www.w3.org/1999/xlink" content-type="dwc:decimalLatitude" xlink:type="simple">46.144121</named-content>; decimalLongitude: <named-content xmlns:xlink="http://www.w3.org/1999/xlink" content-type="dwc:decimalLongitude" xlink:type="simple">6.794942</named-content>; georeferenceProtocol: <named-content xmlns:xlink="http://www.w3.org/1999/xlink" content-type="dwc:georeferenceProtocol" xlink:type="simple">label</named-content>; <bold>Identification:</bold> identifiedBy: <named-content xmlns:xlink="http://www.w3.org/1999/xlink" content-type="dwc:identifiedBy" xlink:type="simple">H.Baur</named-content>; dateIdentified: <named-content xmlns:xlink="http://www.w3.org/1999/xlink" content-type="dwc:dateIdentified" xlink:type="simple">2017</named-content>; <bold>Event:</bold> samplingProtocol: <named-content xmlns:xlink="http://www.w3.org/1999/xlink" content-type="dwc:samplingProtocol" xlink:type="simple">sweeping</named-content>; eventDate: <named-content xmlns:xlink="http://www.w3.org/1999/xlink" content-type="dwc:eventDate" xlink:type="simple">08/06/2013</named-content>; habitat: <named-content xmlns:xlink="http://www.w3.org/1999/xlink" content-type="dwc:habitat" xlink:type="simple">Alpine meadow</named-content>; <bold>Record Level:</bold> type: <named-content xmlns:xlink="http://www.w3.org/1999/xlink" content-type="dwc:type" xlink:type="simple">Paratype</named-content>; language: <named-content xmlns:xlink="http://www.w3.org/1999/xlink" content-type="dwc:language" xlink:type="simple">de</named-content>; institutionID: <named-content xmlns:xlink="http://www.w3.org/1999/xlink" content-type="dwc:institutionID" xlink:type="simple">NMBE</named-content>; institutionCode: <named-content xmlns:xlink="http://www.w3.org/1999/xlink" content-type="dwc:institutionCode" xlink:type="simple">Natural History Museum Bern (NMBE)</named-content>; collectionCode: <named-content xmlns:xlink="http://www.w3.org/1999/xlink" content-type="dwc:collectionCode" xlink:type="simple">NMBE_HB_630</named-content>; basisOfRecord: <named-content xmlns:xlink="http://www.w3.org/1999/xlink" content-type="dwc:basisOfRecord" xlink:type="simple">PreservedSpecimen</named-content></p></list-item><list-item><p><bold>Type status:</bold> <named-content xmlns:xlink="http://www.w3.org/1999/xlink" content-type="dwc:typeStatus" xlink:type="simple">Paratype</named-content>. <bold>Occurrence:</bold> recordedBy: <named-content xmlns:xlink="http://www.w3.org/1999/xlink" content-type="dwc:recordedBy" xlink:type="simple">H. Baur</named-content>; individualCount: <named-content xmlns:xlink="http://www.w3.org/1999/xlink" content-type="dwc:individualCount" xlink:type="simple">1</named-content>; sex: <named-content xmlns:xlink="http://www.w3.org/1999/xlink" content-type="dwc:sex" xlink:type="simple">female</named-content>; lifeStage: <named-content xmlns:xlink="http://www.w3.org/1999/xlink" content-type="dwc:lifeStage" xlink:type="simple">adult</named-content>; preparations: <named-content xmlns:xlink="http://www.w3.org/1999/xlink" content-type="dwc:preparations" xlink:type="simple">dry mounted</named-content>; <bold>Taxon:</bold> scientificName: <named-content xmlns:xlink="http://www.w3.org/1999/xlink" content-type="dwc:scientificName" xlink:type="simple"><tp:taxon-name><tp:taxon-name-part taxon-name-part-type="genus" reg="Pteromalus">Pteromalus</tp:taxon-name-part> <tp:taxon-name-part taxon-name-part-type="species" reg="capito">capito</tp:taxon-name-part></tp:taxon-name></named-content>; kingdom: <named-content xmlns:xlink="http://www.w3.org/1999/xlink" content-type="dwc:kingdom" xlink:type="simple"><tp:taxon-name><tp:taxon-name-part taxon-name-part-type="kingdom">Animalia</tp:taxon-name-part></tp:taxon-name></named-content>; phylum: <named-content xmlns:xlink="http://www.w3.org/1999/xlink" content-type="dwc:phylum" xlink:type="simple"><tp:taxon-name><tp:taxon-name-part taxon-name-part-type="phylum">Arthropoda</tp:taxon-name-part></tp:taxon-name></named-content>; class: <named-content xmlns:xlink="http://www.w3.org/1999/xlink" content-type="dwc:class" xlink:type="simple"><tp:taxon-name><tp:taxon-name-part taxon-name-part-type="class">Insecta</tp:taxon-name-part></tp:taxon-name></named-content>; order: <named-content xmlns:xlink="http://www.w3.org/1999/xlink" content-type="dwc:order" xlink:type="simple"><tp:taxon-name><tp:taxon-name-part taxon-name-part-type="order">Hymenoptera</tp:taxon-name-part></tp:taxon-name></named-content>; family: <named-content xmlns:xlink="http://www.w3.org/1999/xlink" content-type="dwc:family" xlink:type="simple"><tp:taxon-name><tp:taxon-name-part taxon-name-part-type="family">Pteromalidae</tp:taxon-name-part></tp:taxon-name></named-content>; genus: <named-content xmlns:xlink="http://www.w3.org/1999/xlink" content-type="dwc:genus" xlink:type="simple"><tp:taxon-name><tp:taxon-name-part taxon-name-part-type="genus">Pteromalus</tp:taxon-name-part></tp:taxon-name></named-content>; specificEpithet: <named-content xmlns:xlink="http://www.w3.org/1999/xlink" content-type="dwc:specificEpithet" xlink:type="simple"><tp:taxon-name><tp:taxon-name-part taxon-name-part-type="genus" reg="Pteromalus"/><tp:taxon-name-part taxon-name-part-type="species" reg="capito">capito</tp:taxon-name-part></tp:taxon-name></named-content>; taxonRank: <named-content xmlns:xlink="http://www.w3.org/1999/xlink" content-type="dwc:taxonRank" xlink:type="simple">species</named-content>; scientificNameAuthorship: <named-content xmlns:xlink="http://www.w3.org/1999/xlink" content-type="dwc:scientificNameAuthorship" xlink:type="simple">Baur</named-content>; <bold>Location:</bold> continent: <named-content xmlns:xlink="http://www.w3.org/1999/xlink" content-type="dwc:continent" xlink:type="simple">Europe</named-content>; country: <named-content xmlns:xlink="http://www.w3.org/1999/xlink" content-type="dwc:country" xlink:type="simple">Switzerland</named-content>; locality: <named-content xmlns:xlink="http://www.w3.org/1999/xlink" content-type="dwc:locality" xlink:type="simple">Wallis, Champéry, Col de Bretolet</named-content>; decimalLatitude: <named-content xmlns:xlink="http://www.w3.org/1999/xlink" content-type="dwc:decimalLatitude" xlink:type="simple">46.144121</named-content>; decimalLongitude: <named-content xmlns:xlink="http://www.w3.org/1999/xlink" content-type="dwc:decimalLongitude" xlink:type="simple">6.794942</named-content>; georeferenceProtocol: <named-content xmlns:xlink="http://www.w3.org/1999/xlink" content-type="dwc:georeferenceProtocol" xlink:type="simple">label</named-content>; <bold>Identification:</bold> identifiedBy: <named-content xmlns:xlink="http://www.w3.org/1999/xlink" content-type="dwc:identifiedBy" xlink:type="simple">H.Baur</named-content>; dateIdentified: <named-content xmlns:xlink="http://www.w3.org/1999/xlink" content-type="dwc:dateIdentified" xlink:type="simple">2017</named-content>; <bold>Event:</bold> samplingProtocol: <named-content xmlns:xlink="http://www.w3.org/1999/xlink" content-type="dwc:samplingProtocol" xlink:type="simple">sweeping</named-content>; eventDate: <named-content xmlns:xlink="http://www.w3.org/1999/xlink" content-type="dwc:eventDate" xlink:type="simple">08/06/2013</named-content>; habitat: <named-content xmlns:xlink="http://www.w3.org/1999/xlink" content-type="dwc:habitat" xlink:type="simple">Alpine meadow</named-content>; <bold>Record Level:</bold> type: <named-content xmlns:xlink="http://www.w3.org/1999/xlink" content-type="dwc:type" xlink:type="simple">Paratype</named-content>; language: <named-content xmlns:xlink="http://www.w3.org/1999/xlink" content-type="dwc:language" xlink:type="simple">de</named-content>; institutionID: <named-content xmlns:xlink="http://www.w3.org/1999/xlink" content-type="dwc:institutionID" xlink:type="simple">NMBE</named-content>; institutionCode: <named-content xmlns:xlink="http://www.w3.org/1999/xlink" content-type="dwc:institutionCode" xlink:type="simple">Natural History Museum Bern (NMBE)</named-content>; collectionCode: <named-content xmlns:xlink="http://www.w3.org/1999/xlink" content-type="dwc:collectionCode" xlink:type="simple">NMBE_HB_631</named-content>; basisOfRecord: <named-content xmlns:xlink="http://www.w3.org/1999/xlink" content-type="dwc:basisOfRecord" xlink:type="simple">PreservedSpecimen</named-content></p></list-item><list-item><p><bold>Type status:</bold> <named-content xmlns:xlink="http://www.w3.org/1999/xlink" content-type="dwc:typeStatus" xlink:type="simple">Paratype</named-content>. <bold>Occurrence:</bold> recordedBy: <named-content xmlns:xlink="http://www.w3.org/1999/xlink" content-type="dwc:recordedBy" xlink:type="simple">H. Baur</named-content>; individualCount: <named-content xmlns:xlink="http://www.w3.org/1999/xlink" content-type="dwc:individualCount" xlink:type="simple">1</named-content>; sex: <named-content xmlns:xlink="http://www.w3.org/1999/xlink" content-type="dwc:sex" xlink:type="simple">female</named-content>; lifeStage: <named-content xmlns:xlink="http://www.w3.org/1999/xlink" content-type="dwc:lifeStage" xlink:type="simple">adult</named-content>; preparations: <named-content xmlns:xlink="http://www.w3.org/1999/xlink" content-type="dwc:preparations" xlink:type="simple">dry mounted</named-content>; <bold>Taxon:</bold> scientificName: <named-content xmlns:xlink="http://www.w3.org/1999/xlink" content-type="dwc:scientificName" xlink:type="simple"><tp:taxon-name><tp:taxon-name-part taxon-name-part-type="genus" reg="Pteromalus">Pteromalus</tp:taxon-name-part> <tp:taxon-name-part taxon-name-part-type="species" reg="capito">capito</tp:taxon-name-part></tp:taxon-name></named-content>; kingdom: <named-content xmlns:xlink="http://www.w3.org/1999/xlink" content-type="dwc:kingdom" xlink:type="simple"><tp:taxon-name><tp:taxon-name-part taxon-name-part-type="kingdom">Animalia</tp:taxon-name-part></tp:taxon-name></named-content>; phylum: <named-content xmlns:xlink="http://www.w3.org/1999/xlink" content-type="dwc:phylum" xlink:type="simple"><tp:taxon-name><tp:taxon-name-part taxon-name-part-type="phylum">Arthropoda</tp:taxon-name-part></tp:taxon-name></named-content>; class: <named-content xmlns:xlink="http://www.w3.org/1999/xlink" content-type="dwc:class" xlink:type="simple"><tp:taxon-name><tp:taxon-name-part taxon-name-part-type="class">Insecta</tp:taxon-name-part></tp:taxon-name></named-content>; order: <named-content xmlns:xlink="http://www.w3.org/1999/xlink" content-type="dwc:order" xlink:type="simple"><tp:taxon-name><tp:taxon-name-part taxon-name-part-type="order">Hymenoptera</tp:taxon-name-part></tp:taxon-name></named-content>; family: <named-content xmlns:xlink="http://www.w3.org/1999/xlink" content-type="dwc:family" xlink:type="simple"><tp:taxon-name><tp:taxon-name-part taxon-name-part-type="family">Pteromalidae</tp:taxon-name-part></tp:taxon-name></named-content>; genus: <named-content xmlns:xlink="http://www.w3.org/1999/xlink" content-type="dwc:genus" xlink:type="simple"><tp:taxon-name><tp:taxon-name-part taxon-name-part-type="genus">Pteromalus</tp:taxon-name-part></tp:taxon-name></named-content>; specificEpithet: <named-content xmlns:xlink="http://www.w3.org/1999/xlink" content-type="dwc:specificEpithet" xlink:type="simple"><tp:taxon-name><tp:taxon-name-part taxon-name-part-type="genus" reg="Pteromalus"/><tp:taxon-name-part taxon-name-part-type="species" reg="capito">capito</tp:taxon-name-part></tp:taxon-name></named-content>; taxonRank: <named-content xmlns:xlink="http://www.w3.org/1999/xlink" content-type="dwc:taxonRank" xlink:type="simple">species</named-content>; scientificNameAuthorship: <named-content xmlns:xlink="http://www.w3.org/1999/xlink" content-type="dwc:scientificNameAuthorship" xlink:type="simple">Baur</named-content>; <bold>Location:</bold> continent: <named-content xmlns:xlink="http://www.w3.org/1999/xlink" content-type="dwc:continent" xlink:type="simple">Europe</named-content>; country: <named-content xmlns:xlink="http://www.w3.org/1999/xlink" content-type="dwc:country" xlink:type="simple">Switzerland</named-content>; locality: <named-content xmlns:xlink="http://www.w3.org/1999/xlink" content-type="dwc:locality" xlink:type="simple">Wallis, Champéry, Col de Bretolet</named-content>; decimalLatitude: <named-content xmlns:xlink="http://www.w3.org/1999/xlink" content-type="dwc:decimalLatitude" xlink:type="simple">46.14371</named-content>; decimalLongitude: <named-content xmlns:xlink="http://www.w3.org/1999/xlink" content-type="dwc:decimalLongitude" xlink:type="simple">6.795148</named-content>; georeferenceProtocol: <named-content xmlns:xlink="http://www.w3.org/1999/xlink" content-type="dwc:georeferenceProtocol" xlink:type="simple">label</named-content>; <bold>Identification:</bold> identifiedBy: <named-content xmlns:xlink="http://www.w3.org/1999/xlink" content-type="dwc:identifiedBy" xlink:type="simple">H.Baur</named-content>; dateIdentified: <named-content xmlns:xlink="http://www.w3.org/1999/xlink" content-type="dwc:dateIdentified" xlink:type="simple">2017</named-content>; <bold>Event:</bold> samplingProtocol: <named-content xmlns:xlink="http://www.w3.org/1999/xlink" content-type="dwc:samplingProtocol" xlink:type="simple">sweeping</named-content>; eventDate: <named-content xmlns:xlink="http://www.w3.org/1999/xlink" content-type="dwc:eventDate" xlink:type="simple">08/06/2013</named-content>; habitat: <named-content xmlns:xlink="http://www.w3.org/1999/xlink" content-type="dwc:habitat" xlink:type="simple">Alpine meadow</named-content>; <bold>Record Level:</bold> type: <named-content xmlns:xlink="http://www.w3.org/1999/xlink" content-type="dwc:type" xlink:type="simple">Paratype</named-content>; language: <named-content xmlns:xlink="http://www.w3.org/1999/xlink" content-type="dwc:language" xlink:type="simple">de</named-content>; institutionID: <named-content xmlns:xlink="http://www.w3.org/1999/xlink" content-type="dwc:institutionID" xlink:type="simple">NMBE</named-content>; institutionCode: <named-content xmlns:xlink="http://www.w3.org/1999/xlink" content-type="dwc:institutionCode" xlink:type="simple">Natural History Museum Bern (NMBE)</named-content>; collectionCode: <named-content xmlns:xlink="http://www.w3.org/1999/xlink" content-type="dwc:collectionCode" xlink:type="simple">NMBE_HB_632</named-content>; basisOfRecord: <named-content xmlns:xlink="http://www.w3.org/1999/xlink" content-type="dwc:basisOfRecord" xlink:type="simple">PreservedSpecimen</named-content></p></list-item><list-item><p><bold>Type status:</bold> <named-content xmlns:xlink="http://www.w3.org/1999/xlink" content-type="dwc:typeStatus" xlink:type="simple">Paratype</named-content>. <bold>Occurrence:</bold> recordedBy: <named-content xmlns:xlink="http://www.w3.org/1999/xlink" content-type="dwc:recordedBy" xlink:type="simple">H. Baur</named-content>; individualCount: <named-content xmlns:xlink="http://www.w3.org/1999/xlink" content-type="dwc:individualCount" xlink:type="simple">1</named-content>; sex: <named-content xmlns:xlink="http://www.w3.org/1999/xlink" content-type="dwc:sex" xlink:type="simple">female</named-content>; lifeStage: <named-content xmlns:xlink="http://www.w3.org/1999/xlink" content-type="dwc:lifeStage" xlink:type="simple">adult</named-content>; preparations: <named-content xmlns:xlink="http://www.w3.org/1999/xlink" content-type="dwc:preparations" xlink:type="simple">dry mounted</named-content>; <bold>Taxon:</bold> scientificName: <named-content xmlns:xlink="http://www.w3.org/1999/xlink" content-type="dwc:scientificName" xlink:type="simple"><tp:taxon-name><tp:taxon-name-part taxon-name-part-type="genus" reg="Pteromalus">Pteromalus</tp:taxon-name-part> <tp:taxon-name-part taxon-name-part-type="species" reg="capito">capito</tp:taxon-name-part></tp:taxon-name></named-content>; kingdom: <named-content xmlns:xlink="http://www.w3.org/1999/xlink" content-type="dwc:kingdom" xlink:type="simple"><tp:taxon-name><tp:taxon-name-part taxon-name-part-type="kingdom">Animalia</tp:taxon-name-part></tp:taxon-name></named-content>; phylum: <named-content xmlns:xlink="http://www.w3.org/1999/xlink" content-type="dwc:phylum" xlink:type="simple"><tp:taxon-name><tp:taxon-name-part taxon-name-part-type="phylum">Arthropoda</tp:taxon-name-part></tp:taxon-name></named-content>; class: <named-content xmlns:xlink="http://www.w3.org/1999/xlink" content-type="dwc:class" xlink:type="simple"><tp:taxon-name><tp:taxon-name-part taxon-name-part-type="class">Insecta</tp:taxon-name-part></tp:taxon-name></named-content>; order: <named-content xmlns:xlink="http://www.w3.org/1999/xlink" content-type="dwc:order" xlink:type="simple"><tp:taxon-name><tp:taxon-name-part taxon-name-part-type="order">Hymenoptera</tp:taxon-name-part></tp:taxon-name></named-content>; family: <named-content xmlns:xlink="http://www.w3.org/1999/xlink" content-type="dwc:family" xlink:type="simple"><tp:taxon-name><tp:taxon-name-part taxon-name-part-type="family">Pteromalidae</tp:taxon-name-part></tp:taxon-name></named-content>; genus: <named-content xmlns:xlink="http://www.w3.org/1999/xlink" content-type="dwc:genus" xlink:type="simple"><tp:taxon-name><tp:taxon-name-part taxon-name-part-type="genus">Pteromalus</tp:taxon-name-part></tp:taxon-name></named-content>; specificEpithet: <named-content xmlns:xlink="http://www.w3.org/1999/xlink" content-type="dwc:specificEpithet" xlink:type="simple"><tp:taxon-name><tp:taxon-name-part taxon-name-part-type="genus" reg="Pteromalus"/><tp:taxon-name-part taxon-name-part-type="species" reg="capito">capito</tp:taxon-name-part></tp:taxon-name></named-content>; taxonRank: <named-content xmlns:xlink="http://www.w3.org/1999/xlink" content-type="dwc:taxonRank" xlink:type="simple">species</named-content>; scientificNameAuthorship: <named-content xmlns:xlink="http://www.w3.org/1999/xlink" content-type="dwc:scientificNameAuthorship" xlink:type="simple">Baur</named-content>; <bold>Location:</bold> continent: <named-content xmlns:xlink="http://www.w3.org/1999/xlink" content-type="dwc:continent" xlink:type="simple">Europe</named-content>; country: <named-content xmlns:xlink="http://www.w3.org/1999/xlink" content-type="dwc:country" xlink:type="simple">Switzerland</named-content>; locality: <named-content xmlns:xlink="http://www.w3.org/1999/xlink" content-type="dwc:locality" xlink:type="simple">Wallis, Champéry, Col de Bretolet</named-content>; decimalLatitude: <named-content xmlns:xlink="http://www.w3.org/1999/xlink" content-type="dwc:decimalLatitude" xlink:type="simple">46.14371</named-content>; decimalLongitude: <named-content xmlns:xlink="http://www.w3.org/1999/xlink" content-type="dwc:decimalLongitude" xlink:type="simple">6.795148</named-content>; georeferenceProtocol: <named-content xmlns:xlink="http://www.w3.org/1999/xlink" content-type="dwc:georeferenceProtocol" xlink:type="simple">label</named-content>; <bold>Identification:</bold> identifiedBy: <named-content xmlns:xlink="http://www.w3.org/1999/xlink" content-type="dwc:identifiedBy" xlink:type="simple">H.Baur</named-content>; dateIdentified: <named-content xmlns:xlink="http://www.w3.org/1999/xlink" content-type="dwc:dateIdentified" xlink:type="simple">2017</named-content>; <bold>Event:</bold> samplingProtocol: <named-content xmlns:xlink="http://www.w3.org/1999/xlink" content-type="dwc:samplingProtocol" xlink:type="simple">sweeping</named-content>; eventDate: <named-content xmlns:xlink="http://www.w3.org/1999/xlink" content-type="dwc:eventDate" xlink:type="simple">08/06/2013</named-content>; habitat: <named-content xmlns:xlink="http://www.w3.org/1999/xlink" content-type="dwc:habitat" xlink:type="simple">Alpine meadow</named-content>; <bold>Record Level:</bold> type: <named-content xmlns:xlink="http://www.w3.org/1999/xlink" content-type="dwc:type" xlink:type="simple">Paratype</named-content>; language: <named-content xmlns:xlink="http://www.w3.org/1999/xlink" content-type="dwc:language" xlink:type="simple">de</named-content>; institutionID: <named-content xmlns:xlink="http://www.w3.org/1999/xlink" content-type="dwc:institutionID" xlink:type="simple">NMBE</named-content>; institutionCode: <named-content xmlns:xlink="http://www.w3.org/1999/xlink" content-type="dwc:institutionCode" xlink:type="simple">Natural History Museum Bern (NMBE)</named-content>; collectionCode: <named-content xmlns:xlink="http://www.w3.org/1999/xlink" content-type="dwc:collectionCode" xlink:type="simple">NMBE_HB_633</named-content>; basisOfRecord: <named-content xmlns:xlink="http://www.w3.org/1999/xlink" content-type="dwc:basisOfRecord" xlink:type="simple">PreservedSpecimen</named-content></p></list-item><list-item><p><bold>Type status:</bold> <named-content xmlns:xlink="http://www.w3.org/1999/xlink" content-type="dwc:typeStatus" xlink:type="simple">Paratype</named-content>. <bold>Occurrence:</bold> recordedBy: <named-content xmlns:xlink="http://www.w3.org/1999/xlink" content-type="dwc:recordedBy" xlink:type="simple">H. Baur</named-content>; individualCount: <named-content xmlns:xlink="http://www.w3.org/1999/xlink" content-type="dwc:individualCount" xlink:type="simple">1</named-content>; sex: <named-content xmlns:xlink="http://www.w3.org/1999/xlink" content-type="dwc:sex" xlink:type="simple">female</named-content>; lifeStage: <named-content xmlns:xlink="http://www.w3.org/1999/xlink" content-type="dwc:lifeStage" xlink:type="simple">adult</named-content>; preparations: <named-content xmlns:xlink="http://www.w3.org/1999/xlink" content-type="dwc:preparations" xlink:type="simple">dry mounted</named-content>; <bold>Taxon:</bold> scientificName: <named-content xmlns:xlink="http://www.w3.org/1999/xlink" content-type="dwc:scientificName" xlink:type="simple"><tp:taxon-name><tp:taxon-name-part taxon-name-part-type="genus" reg="Pteromalus">Pteromalus</tp:taxon-name-part> <tp:taxon-name-part taxon-name-part-type="species" reg="capito">capito</tp:taxon-name-part></tp:taxon-name></named-content>; kingdom: <named-content xmlns:xlink="http://www.w3.org/1999/xlink" content-type="dwc:kingdom" xlink:type="simple"><tp:taxon-name><tp:taxon-name-part taxon-name-part-type="kingdom">Animalia</tp:taxon-name-part></tp:taxon-name></named-content>; phylum: <named-content xmlns:xlink="http://www.w3.org/1999/xlink" content-type="dwc:phylum" xlink:type="simple"><tp:taxon-name><tp:taxon-name-part taxon-name-part-type="phylum">Arthropoda</tp:taxon-name-part></tp:taxon-name></named-content>; class: <named-content xmlns:xlink="http://www.w3.org/1999/xlink" content-type="dwc:class" xlink:type="simple"><tp:taxon-name><tp:taxon-name-part taxon-name-part-type="class">Insecta</tp:taxon-name-part></tp:taxon-name></named-content>; order: <named-content xmlns:xlink="http://www.w3.org/1999/xlink" content-type="dwc:order" xlink:type="simple"><tp:taxon-name><tp:taxon-name-part taxon-name-part-type="order">Hymenoptera</tp:taxon-name-part></tp:taxon-name></named-content>; family: <named-content xmlns:xlink="http://www.w3.org/1999/xlink" content-type="dwc:family" xlink:type="simple"><tp:taxon-name><tp:taxon-name-part taxon-name-part-type="family">Pteromalidae</tp:taxon-name-part></tp:taxon-name></named-content>; genus: <named-content xmlns:xlink="http://www.w3.org/1999/xlink" content-type="dwc:genus" xlink:type="simple"><tp:taxon-name><tp:taxon-name-part taxon-name-part-type="genus">Pteromalus</tp:taxon-name-part></tp:taxon-name></named-content>; specificEpithet: <named-content xmlns:xlink="http://www.w3.org/1999/xlink" content-type="dwc:specificEpithet" xlink:type="simple"><tp:taxon-name><tp:taxon-name-part taxon-name-part-type="genus" reg="Pteromalus"/><tp:taxon-name-part taxon-name-part-type="species" reg="capito">capito</tp:taxon-name-part></tp:taxon-name></named-content>; taxonRank: <named-content xmlns:xlink="http://www.w3.org/1999/xlink" content-type="dwc:taxonRank" xlink:type="simple">species</named-content>; scientificNameAuthorship: <named-content xmlns:xlink="http://www.w3.org/1999/xlink" content-type="dwc:scientificNameAuthorship" xlink:type="simple">Baur</named-content>; <bold>Location:</bold> continent: <named-content xmlns:xlink="http://www.w3.org/1999/xlink" content-type="dwc:continent" xlink:type="simple">Europe</named-content>; country: <named-content xmlns:xlink="http://www.w3.org/1999/xlink" content-type="dwc:country" xlink:type="simple">Switzerland</named-content>; locality: <named-content xmlns:xlink="http://www.w3.org/1999/xlink" content-type="dwc:locality" xlink:type="simple">Ticino, Faido, Garlengo</named-content>; decimalLatitude: <named-content xmlns:xlink="http://www.w3.org/1999/xlink" content-type="dwc:decimalLatitude" xlink:type="simple">46.456363</named-content>; decimalLongitude: <named-content xmlns:xlink="http://www.w3.org/1999/xlink" content-type="dwc:decimalLongitude" xlink:type="simple">8.796262</named-content>; georeferenceProtocol: <named-content xmlns:xlink="http://www.w3.org/1999/xlink" content-type="dwc:georeferenceProtocol" xlink:type="simple">label</named-content>; <bold>Identification:</bold> identifiedBy: <named-content xmlns:xlink="http://www.w3.org/1999/xlink" content-type="dwc:identifiedBy" xlink:type="simple">H.Baur</named-content>; dateIdentified: <named-content xmlns:xlink="http://www.w3.org/1999/xlink" content-type="dwc:dateIdentified" xlink:type="simple">2017</named-content>; <bold>Event:</bold> samplingProtocol: <named-content xmlns:xlink="http://www.w3.org/1999/xlink" content-type="dwc:samplingProtocol" xlink:type="simple">sweeping</named-content>; eventDate: <named-content xmlns:xlink="http://www.w3.org/1999/xlink" content-type="dwc:eventDate" xlink:type="simple">08/06/2013</named-content>; habitat: <named-content xmlns:xlink="http://www.w3.org/1999/xlink" content-type="dwc:habitat" xlink:type="simple">Marsh area</named-content>; <bold>Record Level:</bold> type: <named-content xmlns:xlink="http://www.w3.org/1999/xlink" content-type="dwc:type" xlink:type="simple">Paratype</named-content>; language: <named-content xmlns:xlink="http://www.w3.org/1999/xlink" content-type="dwc:language" xlink:type="simple">de</named-content>; institutionID: <named-content xmlns:xlink="http://www.w3.org/1999/xlink" content-type="dwc:institutionID" xlink:type="simple">NMBE</named-content>; institutionCode: <named-content xmlns:xlink="http://www.w3.org/1999/xlink" content-type="dwc:institutionCode" xlink:type="simple">Natural History Museum Bern (NMBE)</named-content>; collectionCode: <named-content xmlns:xlink="http://www.w3.org/1999/xlink" content-type="dwc:collectionCode" xlink:type="simple">NMBE_HB_634</named-content>; basisOfRecord: <named-content xmlns:xlink="http://www.w3.org/1999/xlink" content-type="dwc:basisOfRecord" xlink:type="simple">PreservedSpecimen</named-content></p></list-item><list-item><p><bold>Type status:</bold> <named-content xmlns:xlink="http://www.w3.org/1999/xlink" content-type="dwc:typeStatus" xlink:type="simple">Paratype</named-content>. <bold>Occurrence:</bold> recordedBy: <named-content xmlns:xlink="http://www.w3.org/1999/xlink" content-type="dwc:recordedBy" xlink:type="simple">H. Baur</named-content>; individualCount: <named-content xmlns:xlink="http://www.w3.org/1999/xlink" content-type="dwc:individualCount" xlink:type="simple">1</named-content>; sex: <named-content xmlns:xlink="http://www.w3.org/1999/xlink" content-type="dwc:sex" xlink:type="simple">female</named-content>; lifeStage: <named-content xmlns:xlink="http://www.w3.org/1999/xlink" content-type="dwc:lifeStage" xlink:type="simple">adult</named-content>; preparations: <named-content xmlns:xlink="http://www.w3.org/1999/xlink" content-type="dwc:preparations" xlink:type="simple">dry mounted</named-content>; <bold>Taxon:</bold> scientificName: <named-content xmlns:xlink="http://www.w3.org/1999/xlink" content-type="dwc:scientificName" xlink:type="simple"><tp:taxon-name><tp:taxon-name-part taxon-name-part-type="genus" reg="Pteromalus">Pteromalus</tp:taxon-name-part> <tp:taxon-name-part taxon-name-part-type="species" reg="capito">capito</tp:taxon-name-part></tp:taxon-name></named-content>; kingdom: <named-content xmlns:xlink="http://www.w3.org/1999/xlink" content-type="dwc:kingdom" xlink:type="simple"><tp:taxon-name><tp:taxon-name-part taxon-name-part-type="kingdom">Animalia</tp:taxon-name-part></tp:taxon-name></named-content>; phylum: <named-content xmlns:xlink="http://www.w3.org/1999/xlink" content-type="dwc:phylum" xlink:type="simple"><tp:taxon-name><tp:taxon-name-part taxon-name-part-type="phylum">Arthropoda</tp:taxon-name-part></tp:taxon-name></named-content>; class: <named-content xmlns:xlink="http://www.w3.org/1999/xlink" content-type="dwc:class" xlink:type="simple"><tp:taxon-name><tp:taxon-name-part taxon-name-part-type="class">Insecta</tp:taxon-name-part></tp:taxon-name></named-content>; order: <named-content xmlns:xlink="http://www.w3.org/1999/xlink" content-type="dwc:order" xlink:type="simple"><tp:taxon-name><tp:taxon-name-part taxon-name-part-type="order">Hymenoptera</tp:taxon-name-part></tp:taxon-name></named-content>; family: <named-content xmlns:xlink="http://www.w3.org/1999/xlink" content-type="dwc:family" xlink:type="simple"><tp:taxon-name><tp:taxon-name-part taxon-name-part-type="family">Pteromalidae</tp:taxon-name-part></tp:taxon-name></named-content>; genus: <named-content xmlns:xlink="http://www.w3.org/1999/xlink" content-type="dwc:genus" xlink:type="simple"><tp:taxon-name><tp:taxon-name-part taxon-name-part-type="genus">Pteromalus</tp:taxon-name-part></tp:taxon-name></named-content>; specificEpithet: <named-content xmlns:xlink="http://www.w3.org/1999/xlink" content-type="dwc:specificEpithet" xlink:type="simple"><tp:taxon-name><tp:taxon-name-part taxon-name-part-type="genus" reg="Pteromalus"/><tp:taxon-name-part taxon-name-part-type="species" reg="capito">capito</tp:taxon-name-part></tp:taxon-name></named-content>; taxonRank: <named-content xmlns:xlink="http://www.w3.org/1999/xlink" content-type="dwc:taxonRank" xlink:type="simple">species</named-content>; scientificNameAuthorship: <named-content xmlns:xlink="http://www.w3.org/1999/xlink" content-type="dwc:scientificNameAuthorship" xlink:type="simple">Baur</named-content>; <bold>Location:</bold> continent: <named-content xmlns:xlink="http://www.w3.org/1999/xlink" content-type="dwc:continent" xlink:type="simple">Europe</named-content>; country: <named-content xmlns:xlink="http://www.w3.org/1999/xlink" content-type="dwc:country" xlink:type="simple">Switzerland</named-content>; locality: <named-content xmlns:xlink="http://www.w3.org/1999/xlink" content-type="dwc:locality" xlink:type="simple">Wallis, Champéry, Col de Bretolet</named-content>; decimalLatitude: <named-content xmlns:xlink="http://www.w3.org/1999/xlink" content-type="dwc:decimalLatitude" xlink:type="simple">46.142351</named-content>; decimalLongitude: <named-content xmlns:xlink="http://www.w3.org/1999/xlink" content-type="dwc:decimalLongitude" xlink:type="simple">6.795546</named-content>; georeferenceProtocol: <named-content xmlns:xlink="http://www.w3.org/1999/xlink" content-type="dwc:georeferenceProtocol" xlink:type="simple">label</named-content>; <bold>Identification:</bold> identifiedBy: <named-content xmlns:xlink="http://www.w3.org/1999/xlink" content-type="dwc:identifiedBy" xlink:type="simple">H.Baur</named-content>; dateIdentified: <named-content xmlns:xlink="http://www.w3.org/1999/xlink" content-type="dwc:dateIdentified" xlink:type="simple">2017</named-content>; <bold>Event:</bold> samplingProtocol: <named-content xmlns:xlink="http://www.w3.org/1999/xlink" content-type="dwc:samplingProtocol" xlink:type="simple">sweeping</named-content>; eventDate: <named-content xmlns:xlink="http://www.w3.org/1999/xlink" content-type="dwc:eventDate" xlink:type="simple">30/07/2003</named-content>; habitat: <named-content xmlns:xlink="http://www.w3.org/1999/xlink" content-type="dwc:habitat" xlink:type="simple">Alpine meadow</named-content>; <bold>Record Level:</bold> type: <named-content xmlns:xlink="http://www.w3.org/1999/xlink" content-type="dwc:type" xlink:type="simple">Paratype</named-content>; language: <named-content xmlns:xlink="http://www.w3.org/1999/xlink" content-type="dwc:language" xlink:type="simple">de</named-content>; institutionID: <named-content xmlns:xlink="http://www.w3.org/1999/xlink" content-type="dwc:institutionID" xlink:type="simple">NMBE</named-content>; institutionCode: <named-content xmlns:xlink="http://www.w3.org/1999/xlink" content-type="dwc:institutionCode" xlink:type="simple">Natural History Museum Bern (NMBE)</named-content>; collectionCode: <named-content xmlns:xlink="http://www.w3.org/1999/xlink" content-type="dwc:collectionCode" xlink:type="simple">NMBE_HB_694</named-content>; basisOfRecord: <named-content xmlns:xlink="http://www.w3.org/1999/xlink" content-type="dwc:basisOfRecord" xlink:type="simple">PreservedSpecimen</named-content></p></list-item><list-item><p><bold>Type status:</bold> <named-content xmlns:xlink="http://www.w3.org/1999/xlink" content-type="dwc:typeStatus" xlink:type="simple">Paratype</named-content>. <bold>Occurrence:</bold> recordedBy: <named-content xmlns:xlink="http://www.w3.org/1999/xlink" content-type="dwc:recordedBy" xlink:type="simple">H. Baur</named-content>; individualCount: <named-content xmlns:xlink="http://www.w3.org/1999/xlink" content-type="dwc:individualCount" xlink:type="simple">1</named-content>; sex: <named-content xmlns:xlink="http://www.w3.org/1999/xlink" content-type="dwc:sex" xlink:type="simple">female</named-content>; lifeStage: <named-content xmlns:xlink="http://www.w3.org/1999/xlink" content-type="dwc:lifeStage" xlink:type="simple">adult</named-content>; preparations: <named-content xmlns:xlink="http://www.w3.org/1999/xlink" content-type="dwc:preparations" xlink:type="simple">dry mounted</named-content>; <bold>Taxon:</bold> scientificName: <named-content xmlns:xlink="http://www.w3.org/1999/xlink" content-type="dwc:scientificName" xlink:type="simple"><tp:taxon-name><tp:taxon-name-part taxon-name-part-type="genus" reg="Pteromalus">Pteromalus</tp:taxon-name-part> <tp:taxon-name-part taxon-name-part-type="species" reg="capito">capito</tp:taxon-name-part></tp:taxon-name></named-content>; kingdom: <named-content xmlns:xlink="http://www.w3.org/1999/xlink" content-type="dwc:kingdom" xlink:type="simple"><tp:taxon-name><tp:taxon-name-part taxon-name-part-type="kingdom">Animalia</tp:taxon-name-part></tp:taxon-name></named-content>; phylum: <named-content xmlns:xlink="http://www.w3.org/1999/xlink" content-type="dwc:phylum" xlink:type="simple"><tp:taxon-name><tp:taxon-name-part taxon-name-part-type="phylum">Arthropoda</tp:taxon-name-part></tp:taxon-name></named-content>; class: <named-content xmlns:xlink="http://www.w3.org/1999/xlink" content-type="dwc:class" xlink:type="simple"><tp:taxon-name><tp:taxon-name-part taxon-name-part-type="class">Insecta</tp:taxon-name-part></tp:taxon-name></named-content>; order: <named-content xmlns:xlink="http://www.w3.org/1999/xlink" content-type="dwc:order" xlink:type="simple"><tp:taxon-name><tp:taxon-name-part taxon-name-part-type="order">Hymenoptera</tp:taxon-name-part></tp:taxon-name></named-content>; family: <named-content xmlns:xlink="http://www.w3.org/1999/xlink" content-type="dwc:family" xlink:type="simple"><tp:taxon-name><tp:taxon-name-part taxon-name-part-type="family">Pteromalidae</tp:taxon-name-part></tp:taxon-name></named-content>; genus: <named-content xmlns:xlink="http://www.w3.org/1999/xlink" content-type="dwc:genus" xlink:type="simple"><tp:taxon-name><tp:taxon-name-part taxon-name-part-type="genus">Pteromalus</tp:taxon-name-part></tp:taxon-name></named-content>; specificEpithet: <named-content xmlns:xlink="http://www.w3.org/1999/xlink" content-type="dwc:specificEpithet" xlink:type="simple"><tp:taxon-name><tp:taxon-name-part taxon-name-part-type="genus" reg="Pteromalus"/><tp:taxon-name-part taxon-name-part-type="species" reg="capito">capito</tp:taxon-name-part></tp:taxon-name></named-content>; taxonRank: <named-content xmlns:xlink="http://www.w3.org/1999/xlink" content-type="dwc:taxonRank" xlink:type="simple">species</named-content>; scientificNameAuthorship: <named-content xmlns:xlink="http://www.w3.org/1999/xlink" content-type="dwc:scientificNameAuthorship" xlink:type="simple">Baur</named-content>; <bold>Location:</bold> continent: <named-content xmlns:xlink="http://www.w3.org/1999/xlink" content-type="dwc:continent" xlink:type="simple">Europe</named-content>; country: <named-content xmlns:xlink="http://www.w3.org/1999/xlink" content-type="dwc:country" xlink:type="simple">Switzerland</named-content>; locality: <named-content xmlns:xlink="http://www.w3.org/1999/xlink" content-type="dwc:locality" xlink:type="simple">Wallis, Champéry, Col de Bretolet</named-content>; decimalLatitude: <named-content xmlns:xlink="http://www.w3.org/1999/xlink" content-type="dwc:decimalLatitude" xlink:type="simple">46.142351</named-content>; decimalLongitude: <named-content xmlns:xlink="http://www.w3.org/1999/xlink" content-type="dwc:decimalLongitude" xlink:type="simple">6.795546</named-content>; georeferenceProtocol: <named-content xmlns:xlink="http://www.w3.org/1999/xlink" content-type="dwc:georeferenceProtocol" xlink:type="simple">label</named-content>; <bold>Identification:</bold> identifiedBy: <named-content xmlns:xlink="http://www.w3.org/1999/xlink" content-type="dwc:identifiedBy" xlink:type="simple">H.Baur</named-content>; dateIdentified: <named-content xmlns:xlink="http://www.w3.org/1999/xlink" content-type="dwc:dateIdentified" xlink:type="simple">2017</named-content>; <bold>Event:</bold> samplingProtocol: <named-content xmlns:xlink="http://www.w3.org/1999/xlink" content-type="dwc:samplingProtocol" xlink:type="simple">sweeping</named-content>; eventDate: <named-content xmlns:xlink="http://www.w3.org/1999/xlink" content-type="dwc:eventDate" xlink:type="simple">30/07/2003</named-content>; habitat: <named-content xmlns:xlink="http://www.w3.org/1999/xlink" content-type="dwc:habitat" xlink:type="simple">Alpine meadow</named-content>; <bold>Record Level:</bold> type: <named-content xmlns:xlink="http://www.w3.org/1999/xlink" content-type="dwc:type" xlink:type="simple">Paratype</named-content>; language: <named-content xmlns:xlink="http://www.w3.org/1999/xlink" content-type="dwc:language" xlink:type="simple">de</named-content>; institutionID: <named-content xmlns:xlink="http://www.w3.org/1999/xlink" content-type="dwc:institutionID" xlink:type="simple">NMBE</named-content>; institutionCode: <named-content xmlns:xlink="http://www.w3.org/1999/xlink" content-type="dwc:institutionCode" xlink:type="simple">Natural History Museum Bern (NMBE)</named-content>; collectionCode: <named-content xmlns:xlink="http://www.w3.org/1999/xlink" content-type="dwc:collectionCode" xlink:type="simple">NMBE_HB_695</named-content>; basisOfRecord: <named-content xmlns:xlink="http://www.w3.org/1999/xlink" content-type="dwc:basisOfRecord" xlink:type="simple">PreservedSpecimen</named-content></p></list-item><list-item><p><bold>Type status:</bold> <named-content xmlns:xlink="http://www.w3.org/1999/xlink" content-type="dwc:typeStatus" xlink:type="simple">Paratype</named-content>. <bold>Occurrence:</bold> recordedBy: <named-content xmlns:xlink="http://www.w3.org/1999/xlink" content-type="dwc:recordedBy" xlink:type="simple">H. Baur</named-content>; individualCount: <named-content xmlns:xlink="http://www.w3.org/1999/xlink" content-type="dwc:individualCount" xlink:type="simple">1</named-content>; sex: <named-content xmlns:xlink="http://www.w3.org/1999/xlink" content-type="dwc:sex" xlink:type="simple">female</named-content>; lifeStage: <named-content xmlns:xlink="http://www.w3.org/1999/xlink" content-type="dwc:lifeStage" xlink:type="simple">adult</named-content>; preparations: <named-content xmlns:xlink="http://www.w3.org/1999/xlink" content-type="dwc:preparations" xlink:type="simple">dry mounted</named-content>; <bold>Taxon:</bold> scientificName: <named-content xmlns:xlink="http://www.w3.org/1999/xlink" content-type="dwc:scientificName" xlink:type="simple"><tp:taxon-name><tp:taxon-name-part taxon-name-part-type="genus" reg="Pteromalus">Pteromalus</tp:taxon-name-part> <tp:taxon-name-part taxon-name-part-type="species" reg="capito">capito</tp:taxon-name-part></tp:taxon-name></named-content>; kingdom: <named-content xmlns:xlink="http://www.w3.org/1999/xlink" content-type="dwc:kingdom" xlink:type="simple"><tp:taxon-name><tp:taxon-name-part taxon-name-part-type="kingdom">Animalia</tp:taxon-name-part></tp:taxon-name></named-content>; phylum: <named-content xmlns:xlink="http://www.w3.org/1999/xlink" content-type="dwc:phylum" xlink:type="simple"><tp:taxon-name><tp:taxon-name-part taxon-name-part-type="phylum">Arthropoda</tp:taxon-name-part></tp:taxon-name></named-content>; class: <named-content xmlns:xlink="http://www.w3.org/1999/xlink" content-type="dwc:class" xlink:type="simple"><tp:taxon-name><tp:taxon-name-part taxon-name-part-type="class">Insecta</tp:taxon-name-part></tp:taxon-name></named-content>; order: <named-content xmlns:xlink="http://www.w3.org/1999/xlink" content-type="dwc:order" xlink:type="simple"><tp:taxon-name><tp:taxon-name-part taxon-name-part-type="order">Hymenoptera</tp:taxon-name-part></tp:taxon-name></named-content>; family: <named-content xmlns:xlink="http://www.w3.org/1999/xlink" content-type="dwc:family" xlink:type="simple"><tp:taxon-name><tp:taxon-name-part taxon-name-part-type="family">Pteromalidae</tp:taxon-name-part></tp:taxon-name></named-content>; genus: <named-content xmlns:xlink="http://www.w3.org/1999/xlink" content-type="dwc:genus" xlink:type="simple"><tp:taxon-name><tp:taxon-name-part taxon-name-part-type="genus">Pteromalus</tp:taxon-name-part></tp:taxon-name></named-content>; specificEpithet: <named-content xmlns:xlink="http://www.w3.org/1999/xlink" content-type="dwc:specificEpithet" xlink:type="simple"><tp:taxon-name><tp:taxon-name-part taxon-name-part-type="genus" reg="Pteromalus"/><tp:taxon-name-part taxon-name-part-type="species" reg="capito">capito</tp:taxon-name-part></tp:taxon-name></named-content>; taxonRank: <named-content xmlns:xlink="http://www.w3.org/1999/xlink" content-type="dwc:taxonRank" xlink:type="simple">species</named-content>; scientificNameAuthorship: <named-content xmlns:xlink="http://www.w3.org/1999/xlink" content-type="dwc:scientificNameAuthorship" xlink:type="simple">Baur</named-content>; <bold>Location:</bold> continent: <named-content xmlns:xlink="http://www.w3.org/1999/xlink" content-type="dwc:continent" xlink:type="simple">Europe</named-content>; country: <named-content xmlns:xlink="http://www.w3.org/1999/xlink" content-type="dwc:country" xlink:type="simple">Switzerland</named-content>; locality: <named-content xmlns:xlink="http://www.w3.org/1999/xlink" content-type="dwc:locality" xlink:type="simple">Wallis, Champéry, Col de Bretolet</named-content>; decimalLatitude: <named-content xmlns:xlink="http://www.w3.org/1999/xlink" content-type="dwc:decimalLatitude" xlink:type="simple">46.142351</named-content>; decimalLongitude: <named-content xmlns:xlink="http://www.w3.org/1999/xlink" content-type="dwc:decimalLongitude" xlink:type="simple">6.795546</named-content>; georeferenceProtocol: <named-content xmlns:xlink="http://www.w3.org/1999/xlink" content-type="dwc:georeferenceProtocol" xlink:type="simple">label</named-content>; <bold>Identification:</bold> identifiedBy: <named-content xmlns:xlink="http://www.w3.org/1999/xlink" content-type="dwc:identifiedBy" xlink:type="simple">H.Baur</named-content>; dateIdentified: <named-content xmlns:xlink="http://www.w3.org/1999/xlink" content-type="dwc:dateIdentified" xlink:type="simple">2017</named-content>; <bold>Event:</bold> samplingProtocol: <named-content xmlns:xlink="http://www.w3.org/1999/xlink" content-type="dwc:samplingProtocol" xlink:type="simple">sweeping</named-content>; eventDate: <named-content xmlns:xlink="http://www.w3.org/1999/xlink" content-type="dwc:eventDate" xlink:type="simple">30/07/2003</named-content>; habitat: <named-content xmlns:xlink="http://www.w3.org/1999/xlink" content-type="dwc:habitat" xlink:type="simple">Alpine meadow</named-content>; <bold>Record Level:</bold> type: <named-content xmlns:xlink="http://www.w3.org/1999/xlink" content-type="dwc:type" xlink:type="simple">Paratype</named-content>; language: <named-content xmlns:xlink="http://www.w3.org/1999/xlink" content-type="dwc:language" xlink:type="simple">de</named-content>; institutionID: <named-content xmlns:xlink="http://www.w3.org/1999/xlink" content-type="dwc:institutionID" xlink:type="simple">NMBE</named-content>; institutionCode: <named-content xmlns:xlink="http://www.w3.org/1999/xlink" content-type="dwc:institutionCode" xlink:type="simple">Natural History Museum Bern (NMBE)</named-content>; collectionCode: <named-content xmlns:xlink="http://www.w3.org/1999/xlink" content-type="dwc:collectionCode" xlink:type="simple">NMBE_HB_696</named-content>; basisOfRecord: <named-content xmlns:xlink="http://www.w3.org/1999/xlink" content-type="dwc:basisOfRecord" xlink:type="simple">PreservedSpecimen</named-content></p></list-item></list></tp:treatment-sec><tp:treatment-sec sec-type="Description"><title>Description</title><p><bold>Female</bold>: <italic>Colour</italic>: Head and mesosoma: green to blue-green with metallic lustre; setae on head and mesosoma: whitish, inconspicuous; tegula: testaceous; setae on callus of popodeum: whitish. Scape: fuscous with basal third to half testaceous; pedicel: fuscous; flagellum: brown to black. Fore wing: hyaline; fore wing venation: testaceous; setae on fore wing: whitish except for setae on the lower surface of the costal cell and for some setae along the distal part of the marginal vein which are fuscous; hind wing: hyaline. Procoxa: green-blue; meso- and metacoxa: infuscate with metallic tinge; trochanters: infuscate, testaceous at tips; profemur: infuscate, testaceous in apical sixth; mesofemur: infuscate, testaceous in apical and basal tips; metafemur: infuscate with metallic tinge, testaceous in apical tenth; pro- and mesotibiae: testaceous, medially slightly infuscate; metatibia: infuscate, basal fifth and apical third testaceous; protarsus: testaceous with distal segments infuscate; meso- and metatarsus: testaceous; pretarsi: infuscate. Petiole: dark green with purplish tinge; gaster: dark blue-green with metallic lustre; gastral terga: one to five green to blue. <italic>Sculpture</italic>: Head in frontal view: finely reticulate with moderately high septa; clypeus: striate; area between clypeus and malar sulcus: finely reticulate. Mesoscutum: finely reticulate, meshes moderately high, areoles slightly enlarged medially in posterior part of sclerite; scutellum: reticulate, meshes about as strong and coarse as on posterior part of mesoscutum; frenum: reticulate, meshes mostly similar in size to those on scutellum; axilla: reticulate, about as strongly as on central part of scutellum; prepectus upper triangular area: weakly reticulate to almost smooth; upper mesepimeron: smooth to alutaceous; upper mesepisternum: reticulate, about as strongly as on mesoscutum; metapleuron: finely reticulate, less strongly than on mesepisternum. Procoxa: alutaceous to finely reticulate; mesocoxa: finely alutaceous; metacoxa: finely reticulate. Median area of propodeum: finely reticulate, less strongly than on mesoscutum, with longitudinal ridges; inner corner of anterior plica: with a large depression, alutaceous; nucha: finely reticulate, meshes transverse, less strong than on median area of propodeum; callus of propodeum: finely reticulate; paraspiracular sulcus: smooth with few transverse costulae. Petiole in dorsal view: smooth; gastral terga: smooth and shining, second to fifth tergum anteriorly alutaceous, sixth and syntergum entirely alutaceous. <italic>Shape and structure</italic>: Head in frontal view: subtrapezoid; gena in frontal view: slighty buccate; temple in dorsal view: obtuse; forming an angle with occiput of: 110 degrees; occipital carina: absent; torulus position with respect to lower ocular line: distinctly above; lower face in lateral view: rather flat; receding with respect to upper face: weakly; forming an angle of 35 degrees; scrobe: narrow, moderately deep; malar sulcus: superficial, but traceable; clypeus anterior margin: narrowly and shallowly emarginate, without a depression above emarginate edge; gena near mouth: terete; tentorial pit: indistinct; mouth extension: not conspicuously enlarged; mandibular formula: 3-4. Antenna: Antennal formula: 11263; scape reaching: middle of anterior ocellus; flagellum: weakly clavate; first anellus: strongly transverse; second anellus: strongly transverse; first funicular segment: slightly conical; setae on flagellum: thickly clothed with subdecumbent setae, length of setae at most half as long as breadth of flagellar segments; number of rows of longitudinal sensilla on first funicular segment: 2; on sixth: 1-2. Mesosoma in lateral view: moderately bent; propodeum in lateral view sloping with respect to dorsal plane of mesoscutum and scutellum at an angle of 40 degrees; pronotum breadth with respect to mesoscutum breadth: distinctly narrower; pronotum collar: horizontal, well defined; its length with respect to mesoscutum length: slightly more than one sixth; its anterior margin: slightly elevated ridge, sometimes medially carinate; pronotum posterior margin: finely reticulate, shiny; notauli: superficial; reaching: two thirds along mesoscutum; scutellum in lateral view: moderately convex, slightly depressed around the middle; scutellum in posterior view: convex; scutellum posterior margin projection: level of anterior margin of dorsellum; scutellum posterior margin in posterior view: narrowly emarginate in the middle; frenal line: finely indicated, especially on sides; prepectus upper triangular area: separated by an indistinct oblique carina; upper mesepimeron: strongly narrowing below, not reaching base of mesopleuron; propodeum anterior plica: strong, bent inwards posteriorly to form an elevated costula; posterior plica: present, joining anterior plica; orientation of posterior plica: strongly converging; median carina of propodeum: present, often bifurcating from base of propodeum; nucha: lunate strip, clearly delimited from median area by an edge; spiracle: oval, almost touching anterior margin of propodeum; size: moderate; callus pilosity: sparsely pilose; paraspiracular sulcus: with large and moderately deep fovea slightly offset from spiracle, bluntly reflexed at level of posterior edge of fovea. Fore wing: Fore wing apex with respect to apex of gaster when folded back: slightly exceeding; basal cell number of setae: bare; basal setal line: incomplete; with 0 setae; cubital setal line: incomplete; with 0 setae; costal cell pilosity on dorsal side: bare; costal setal line: widely interrupted medially; speculum on dorsal side: bare, extending or almost extending to stigmal vein, widely open below; wing disc: sparsely pilose; marginal setae: missing; stigma: oval to subrhombical, small; uncus: short. Femora: moderately slender; metatibia: gradually widening towards apex; metacoxa pilosity dorsal: bare. Petiole in dorsal view: conical; in ventral view: open; gaster in dorsal view: elongate, acuminate; gastral terga: convex, sometimes weakly sunken; posterior margin of first gastral tergum: entire; first gastral tergum reaching: one fifth of gaster; tip of hypopygium reaching about half of gaster; ovipositor sheath: distinctly protruding. <italic>Length and body ratios</italic>: Body length: 2.8—4.0 mm; mesoscutum breadth: 635—1002 μm. Head breadth to head height: 1.30—1.45; head breadth to length: 1.89—2.25; head breadth to mesoscutum breadth: 1.02—1.15; upper face height to head height: 0.56—0.61; POL to OOL: 1.26—1.52; eye height to breadth: 1.34—1.52; eye distance to height: 1.38—1.52; temple length to eye height: 0.21—0.42; malar space to eye height: 0.46—0.54. Antenna length to head breadth: 0.86—0.94; scape length to eye height: 0.72—0.80; pedicel length to breadth: 1.33—1.94. Mesosoma length to mesoscutum breadth: 1.28—1.50; mesoscutum breadth to length: 1.43—1.87; mesoscutum length to scutellum length: 1.05—1.28; propodeum length to scutellum length: 0.29—0.42; plica distance to propodeum length: 1.90—3.05. Fore wing length to breadth: 2.15—2.36; marginal vein to stigma vein length: 1.44—1.80. Metafemur length to breadth: 3.46—3.76. Gaster length to breadth: 1.93—2.39; gaster length to mesosoma length: 1.43—1.66.</p></tp:treatment-sec><tp:treatment-sec sec-type="Diagnosis"><title>Diagnosis</title><p>The female of <italic><tp:taxon-name><tp:taxon-name-part taxon-name-part-type="genus" reg="Pteromalus">P.</tp:taxon-name-part> <tp:taxon-name-part taxon-name-part-type="species" reg="capito">capito</tp:taxon-name-part></tp:taxon-name></italic> Baur sp. n. keys out in <xref ref-type="bibr" rid="B3769731">Graham (1969)</xref> via couplets 1, 2, 7—9, 11, 12, 14—19, 21, 22, 24 to <italic><tp:taxon-name><tp:taxon-name-part taxon-name-part-type="genus" reg="Pteromalus">P.</tp:taxon-name-part> <tp:taxon-name-part taxon-name-part-type="species" reg="caudiger">caudiger</tp:taxon-name-part></tp:taxon-name></italic> (alternatively couplets 22, 24, 25 to <italic><tp:taxon-name><tp:taxon-name-part taxon-name-part-type="genus" reg="Pteromalus">P.</tp:taxon-name-part> <tp:taxon-name-part taxon-name-part-type="species" reg="albipennis">albipennis</tp:taxon-name-part></tp:taxon-name></italic>), where it fits neither description. The species belongs to a group of species with an interrupted costal setal line (i.e. to the <italic><tp:taxon-name><tp:taxon-name-part taxon-name-part-type="genus" reg="Pteromalus">Pteromalus</tp:taxon-name-part> <tp:taxon-name-part taxon-name-part-type="species" reg="albipennis">albipennis</tp:taxon-name-part></tp:taxon-name></italic> group sensu <xref ref-type="bibr" rid="B3769731">Graham 1969</xref>). In this group, it is most similar to <italic><tp:taxon-name><tp:taxon-name-part taxon-name-part-type="genus" reg="Pteromalus">P.</tp:taxon-name-part> <tp:taxon-name-part taxon-name-part-type="species" reg="albipennis">albipennis</tp:taxon-name-part></tp:taxon-name></italic>. It is distinguished from this and all other species by the following combination of characters: Clypeus emargination narrow and smooth, distal part of scape fuscous (Fig. <xref ref-type="fig" rid="F4388232">5</xref><xref ref-type="fig" rid="F4388239">c</xref>), head posterior to eye relatively broad (Fig. <xref ref-type="fig" rid="F4388219">4</xref><xref ref-type="fig" rid="F4388224">a</xref>), sculpture of middle part of propodeum reticulate (Fig. <xref ref-type="fig" rid="F4388219">4</xref><xref ref-type="fig" rid="F4388227">d</xref>), reticulation on frenum median area coarser than on scutellum median area, pronotal collar one seventh to one sixth the length of mesoscutum, often slightly elevated anteriorly (Fig. <xref ref-type="fig" rid="F4388219">4</xref><xref ref-type="fig" rid="F4388226">c</xref>), setae on fore wing almost exclusively pale (Fig. <xref ref-type="fig" rid="F4388219">4</xref><xref ref-type="fig" rid="F4388225">b</xref>), proximal half of metatibia with fuscous infumation (Fig. <xref ref-type="fig" rid="F4388232">5</xref><xref ref-type="fig" rid="F4388238">b</xref>), metacoxa only apically with setae, paraspiracular inclination blunt (Fig. <xref ref-type="fig" rid="F4388197">3</xref><xref ref-type="fig" rid="F4388203">b</xref>), area below propodeal foramen with pit absent and fissure present (Fig. <xref ref-type="fig" rid="F4388127">2</xref><xref ref-type="fig" rid="F4388134">c</xref>), ratio of antenna length to OOL &lt;5.85, ratio of eye distance to POL &gt;2.73. Below, the most important differences are given for those species with which <italic><tp:taxon-name><tp:taxon-name-part taxon-name-part-type="genus" reg="Pteromalus">P.</tp:taxon-name-part> <tp:taxon-name-part taxon-name-part-type="species" reg="capito">capito</tp:taxon-name-part></tp:taxon-name></italic> Baur sp. n. might be most easily confused (character states, where the other species differ from <italic><tp:taxon-name><tp:taxon-name-part taxon-name-part-type="genus" reg="Pteromalus">P.</tp:taxon-name-part> <tp:taxon-name-part taxon-name-part-type="species" reg="capito">capito</tp:taxon-name-part></tp:taxon-name></italic> Baur sp. n., are underlined).</p><p><italic><tp:taxon-name><tp:taxon-name-part taxon-name-part-type="genus" reg="Pteromalus">P.</tp:taxon-name-part> <tp:taxon-name-part taxon-name-part-type="species" reg="achillei">achillei</tp:taxon-name-part></tp:taxon-name></italic>: Clypeus emargination narrow and smooth or foveate, distal part of scape fuscous <underline>or testaceous</underline>, head posterior to eye <underline>relatively narrower</underline>, sculpture of middle part of propodeum reticulate, <underline>transversely rugulose or smooth</underline>, reticulation on frenum median area coarser than <underline>or as coarse</underline> as on scutellum median area, pronotal collar one seventh to one sixth the length of mesoscutum, <underline>not elevated</underline> anteriorly, setae on fore wing <underline>fuscous</underline>, proximal half of metatibia <underline>yellow</underline> or with fuscous infumation, metacoxa only apically with setae, paraspiracular inclination <underline>sharp</underline> or blunt, area below propodeal foramen with pit <underline>present</underline> or absent, fissure <underline>absent</underline>.</p><p><italic><tp:taxon-name><tp:taxon-name-part taxon-name-part-type="genus" reg="Pteromalus">P.</tp:taxon-name-part> <tp:taxon-name-part taxon-name-part-type="species" reg="albipennis">albipennis</tp:taxon-name-part></tp:taxon-name></italic>: Clypeus emargination narrow and foveate, distal part of scape fuscous (Fig. <xref ref-type="fig" rid="F4394853">8</xref><xref ref-type="fig" rid="F4394860">c</xref>), head posterior to eye <underline>relatively narrower</underline> (Fig. <xref ref-type="fig" rid="F4394840">7</xref><xref ref-type="fig" rid="F4394845">a</xref>), sculpture of middle part of propodeum reticulate or <underline>transversely rugulose</underline> (Fig. <xref ref-type="fig" rid="F4394840">7</xref><xref ref-type="fig" rid="F4394848">d</xref>), reticulation on frenum median area coarser than <underline>or as coarse</underline> as on scutellum median area, pronotal collar one seventh to one sixth the length of mesoscutum, <underline>not elevated</underline> anteriorly (Fig. <xref ref-type="fig" rid="F4394840">7</xref><xref ref-type="fig" rid="F4394847">c</xref>), setae on fore wing pale or <underline>fuscous</underline> (Fig. <xref ref-type="fig" rid="F4394840">7</xref><xref ref-type="fig" rid="F4394846">b</xref>), proximal half of metatibia <underline>yellow</underline> or with fuscous infumation (Fig. <xref ref-type="fig" rid="F4394853">8</xref><xref ref-type="fig" rid="F4394859">b</xref>), metacoxa only apically with setae (Fig. <xref ref-type="fig" rid="F4394853">8</xref><xref ref-type="fig" rid="F4394859">b</xref>), paraspiracular inclination sharp (Fig. <xref ref-type="fig" rid="F4388197">3</xref><xref ref-type="fig" rid="F4388202">a</xref>), area below propodeal foramen with pit <underline>present</underline>, fissure present or <underline>absent</underline>, ratio of antenna length to OOL <underline>&gt;5.85</underline>, ratio of eye distance to POL <underline>&lt;2.73</underline>.</p><p><italic><tp:taxon-name><tp:taxon-name-part taxon-name-part-type="genus" reg="Pteromalus">P.</tp:taxon-name-part> <tp:taxon-name-part taxon-name-part-type="species" reg="caudiger">caudiger</tp:taxon-name-part></tp:taxon-name></italic>: Clypeus emargination narrow and <underline>foveate</underline>, distal part of scape <underline>fuscous</underline>, head posterior to eye <underline>relatively narrower</underline>, sculpture of middle part of propodeum reticulate or <underline>transversely rugulose</underline>, reticulation on frenum median area coarser than on scutellum median area, pronotal collar one seventh to one sixth the length of mesoscutum, <underline>usually not elevated</underline> anteriorly, setae on fore wing <underline>fuscous</underline>, proximal half of metatibia <underline>yellow</underline> or with fuscous infumation, metacoxa only apically with setae, paraspiracular inclination sharp (Fig. <xref ref-type="fig" rid="F4388197">3</xref><xref ref-type="fig" rid="F4388202">a</xref>), area below propodeal foramen with pit <underline>present</underline> and fissure <underline>absent</underline> (Fig. <xref ref-type="fig" rid="F4388127">2</xref><xref ref-type="fig" rid="F4388132">a</xref>).</p><p><italic><tp:taxon-name><tp:taxon-name-part taxon-name-part-type="genus" reg="Pteromalus">P.</tp:taxon-name-part> <tp:taxon-name-part taxon-name-part-type="species" reg="cingulipes">cingulipes</tp:taxon-name-part></tp:taxon-name></italic>: Clypeus emargination narrow and smooth or <underline>foveate</underline>, distal part of scape fuscous or <underline>testaceous</underline>, head posterior to eye <underline>relatively narrower,</underline> sculpture of middle part of propodeum reticulate or <underline>transversely rugulose</underline>, reticulation on frenum median area coarser than or <underline>as coarse as</underline> on scutellum median area, pronotal collar one seventh to one sixth the length of mesoscutum, <underline>usually not elevated</underline> anteriorly, setae on fore wing pale, proximal half of metatibia with <underline>almost black infumation</underline>, metacoxa only apically with setae, paraspiracular inclination <underline>sharp</underline> (Fig. <xref ref-type="fig" rid="F4388197">3</xref><xref ref-type="fig" rid="F4388202">a</xref>), area below propodeal foramen with pit <underline>present</underline> or absent, fissure <underline>absent</underline>, ratio of eye distance to POL <underline>&lt;2.73</underline>.</p><p><italic><tp:taxon-name><tp:taxon-name-part taxon-name-part-type="genus" reg="Pteromalus">P.</tp:taxon-name-part> <tp:taxon-name-part taxon-name-part-type="species" reg="eudecipiens">eudecipiens</tp:taxon-name-part></tp:taxon-name></italic>: Clypeus emargination narrow or <underline>wide and smooth</underline>, distal part of scape <underline>fuscous</underline> or testaceous, head posterior to eye <underline>relatively narrower</underline>, sculpture of middle part of propodeum reticulate or <underline>transversely rugulose</underline>, reticulation on frenum median area coarser than or <underline>as coarse as</underline> on scutellum median area, pronotal collar one seventh to one sixth the length of mesoscutum, <underline>not elevated</underline> anteriorly, setae on fore wing <underline>fuscous</underline>, proximal half of metatibia <underline>yellow</underline> or with fuscous infumation, metacoxa only apically with setae, paraspiracular inclination <underline>sharp</underline> (Fig. <xref ref-type="fig" rid="F4388197">3</xref><xref ref-type="fig" rid="F4388202">a</xref>), area below propodeal foramen with pit <underline>present</underline> and fissure present or <underline>absent</underline>.</p><p><italic><tp:taxon-name><tp:taxon-name-part taxon-name-part-type="genus" reg="Pteromalus">P.</tp:taxon-name-part> <tp:taxon-name-part taxon-name-part-type="species" reg="intermedius">intermedius</tp:taxon-name-part></tp:taxon-name></italic>: Clypeus emargination <underline>wide and smooth,</underline> distal part of scape fuscous or <underline>testaceous</underline>, head posterior to eye <underline>relatively narrower</underline>, sculpture of middle part of propodeum reticulate or <underline>transversely rugulose,</underline> reticulation on frenum median area coarser than or <underline>as coarse as</underline> on scutellum median area, pronotal collar <underline>one fifth</underline> the length of mesoscutum, <underline>mostly</underline> elevated anteriorly, setae on fore wing <underline>fuscous</underline>, proximal half of metatibia <underline>yellow</underline> or with fuscous <underline>infumation</underline>, metacoxa only apically with setae, paraspiracular inclination blunt (Fig. <xref ref-type="fig" rid="F4388197">3</xref><xref ref-type="fig" rid="F4388203">b</xref>), area below propodeal foramen with pit absent, fissure present (Fig. <xref ref-type="fig" rid="F4388127">2</xref><xref ref-type="fig" rid="F4388134">c</xref>).</p><p><italic><tp:taxon-name><tp:taxon-name-part taxon-name-part-type="genus" reg="Pteromalus">P.</tp:taxon-name-part> <tp:taxon-name-part taxon-name-part-type="species" reg="patro">patro</tp:taxon-name-part></tp:taxon-name></italic>: Clypeus emargination <underline>narrow and foveate</underline>, distal part of scape fuscous, head posterior to eye <underline>relatively narrower</underline>, sculpture of middle part of propodeum <underline>transversely rugulose</underline>, reticulation on frenum median area coarser than on scutellum median area, pronotal collar one seventh to one sixth the length of mesoscutum, <underline>not elevated</underline> anteriorly, setae on fore wing <underline>fuscous</underline>, proximal half of metatibia <underline>yellow</underline> or with fuscous infumation, metacoxa only apically with setae, paraspiracular inclination <underline>sharp</underline> (Fig. <xref ref-type="fig" rid="F4388197">3</xref><xref ref-type="fig" rid="F4388202">a</xref>), area below propodeal foramen with pit <underline>present</underline>, fissure <underline>absent</underline> (Fig. <xref ref-type="fig" rid="F4388127">2</xref><xref ref-type="fig" rid="F4388132">a</xref>).</p><p><italic><tp:taxon-name><tp:taxon-name-part taxon-name-part-type="genus" reg="Pteromalus">P.</tp:taxon-name-part> <tp:taxon-name-part taxon-name-part-type="species" reg="temporalis">temporalis</tp:taxon-name-part></tp:taxon-name></italic>: Clypeus emargination <underline>wide and smooth</underline>, distal part of scape <underline>testaceous</underline>, head posterior to eye <underline>relatively narrower</underline>, sculpture of middle part of propodeum reticulate or <underline>transversely rugulose</underline>, reticulation on frenum median area coarser than or <underline>as coarse as</underline> on scutellum median area, pronotal collar one fifth the length of mesoscutum, <underline>usually not elevated</underline> anteriorly, setae on fore wing fuscous, proximal half of metatibia <underline>yellow</underline>, metacoxa with <underline>a few short setae also basally</underline>, paraspiracular inclination blunt (Fig. <xref ref-type="fig" rid="F4388197">3</xref><xref ref-type="fig" rid="F4388203">b</xref>), area below propodeal foramen with pit absent, fissure <underline>absent</underline> (Fig. <xref ref-type="fig" rid="F4388127">2</xref><xref ref-type="fig" rid="F4388133">b</xref>).</p></tp:treatment-sec><tp:treatment-sec sec-type="Etymology"><title>Etymology</title><p>The species epithet “<tp:taxon-name><tp:taxon-name-part taxon-name-part-type="genus" reg="Pteromalus"/><tp:taxon-name-part taxon-name-part-type="species" reg="capito">capito</tp:taxon-name-part></tp:taxon-name>” refers to the relatively massive head of the species in comparison to its morphologically closest relatives. The word derives from Latin “<tp:taxon-name><tp:taxon-name-part taxon-name-part-type="genus" reg="Pteromalus"/><tp:taxon-name-part taxon-name-part-type="species" reg="capito">capito</tp:taxon-name-part></tp:taxon-name>” meaning “one that has a large head, big-headed”. It is a noun that does not change with gender.</p></tp:treatment-sec><tp:treatment-sec sec-type="Biology"><title>Biology</title><p><italic><tp:taxon-name><tp:taxon-name-part taxon-name-part-type="genus" reg="Pteromalus">Pteromalus</tp:taxon-name-part> <tp:taxon-name-part taxon-name-part-type="species" reg="capito">capito</tp:taxon-name-part></tp:taxon-name></italic> Baur sp. n. is a parasitoid of larvae of <tp:taxon-name><tp:taxon-name-part taxon-name-part-type="family">Tephritidae</tp:taxon-name-part></tp:taxon-name> (<tp:taxon-name><tp:taxon-name-part taxon-name-part-type="order">Diptera</tp:taxon-name-part></tp:taxon-name>). Reared specimens emerged from <italic><tp:taxon-name><tp:taxon-name-part taxon-name-part-type="genus" reg="Crepis">Crepis</tp:taxon-name-part> <tp:taxon-name-part taxon-name-part-type="species" reg="pyrenaica">pyrenaica</tp:taxon-name-part></tp:taxon-name></italic> (L.) Moench (coll. 07.07.2016) together with <italic><tp:taxon-name><tp:taxon-name-part taxon-name-part-type="genus" reg="Tephritis">Tephritis</tp:taxon-name-part> <tp:taxon-name-part taxon-name-part-type="species" reg="crepidis">crepidis</tp:taxon-name-part></tp:taxon-name></italic> Hendel, from <italic><tp:taxon-name><tp:taxon-name-part taxon-name-part-type="genus" reg="Crepis">Crepis</tp:taxon-name-part> <tp:taxon-name-part taxon-name-part-type="species" reg="paludosa">paludosa</tp:taxon-name-part></tp:taxon-name></italic> (L.) Moench (coll. 21.07.2016) together with <italic><tp:taxon-name><tp:taxon-name-part taxon-name-part-type="genus" reg="Tephritis">Tephritis</tp:taxon-name-part> <tp:taxon-name-part taxon-name-part-type="species" reg="conura">conura</tp:taxon-name-part></tp:taxon-name></italic> (Loew), <italic><tp:taxon-name><tp:taxon-name-part taxon-name-part-type="genus" reg="Campiglossa">Campiglossa</tp:taxon-name-part> <tp:taxon-name-part taxon-name-part-type="uncertainty-rank">cf.</tp:taxon-name-part> <tp:taxon-name-part taxon-name-part-type="species" reg="guttella">guttella</tp:taxon-name-part></tp:taxon-name></italic> (Rond.) and <italic><tp:taxon-name><tp:taxon-name-part taxon-name-part-type="genus" reg="Campiglossa">Campiglossa</tp:taxon-name-part> <tp:taxon-name-part taxon-name-part-type="uncertainty-rank">cf.</tp:taxon-name-part> <tp:taxon-name-part taxon-name-part-type="species" reg="producta">producta</tp:taxon-name-part></tp:taxon-name></italic> (Loew) and from <italic><tp:taxon-name><tp:taxon-name-part taxon-name-part-type="genus" reg="Centaurea">Centaurea</tp:taxon-name-part> <tp:taxon-name-part taxon-name-part-type="species" reg="jacea">jacea</tp:taxon-name-part></tp:taxon-name></italic> L. s.l. (coll. 27.07.2016) together with <italic><tp:taxon-name><tp:taxon-name-part taxon-name-part-type="genus" reg="Chaetoriella">Chaetoriella</tp:taxon-name-part> <tp:taxon-name-part taxon-name-part-type="species" reg="jaceae">jaceae</tp:taxon-name-part></tp:taxon-name></italic> (Rob.-Desv.) and <italic><tp:taxon-name><tp:taxon-name-part taxon-name-part-type="genus" reg="Acanthiophilus">Acanthiophilus</tp:taxon-name-part> <tp:taxon-name-part taxon-name-part-type="species" reg="helianthi">helianthi</tp:taxon-name-part></tp:taxon-name></italic> (Rossi) (Suppl. materials <xref ref-type="supplementary-material" rid="S3770231">6</xref>, <xref ref-type="supplementary-material" rid="S3770232">7</xref>).</p></tp:treatment-sec><tp:treatment-sec sec-type="Morphometric data"><title>Morphometric data</title><p>Fig. <xref ref-type="fig" rid="F4394879">9</xref><xref ref-type="fig" rid="F4394884">a</xref> shows the scatterplot of the PCA for <italic><tp:taxon-name><tp:taxon-name-part taxon-name-part-type="genus" reg="Pteromalus">Pteromalus</tp:taxon-name-part> <tp:taxon-name-part taxon-name-part-type="species" reg="albipennis">albipennis</tp:taxon-name-part></tp:taxon-name></italic>, <italic><tp:taxon-name><tp:taxon-name-part taxon-name-part-type="genus" reg="Pteromalus">P.</tp:taxon-name-part> <tp:taxon-name-part taxon-name-part-type="species" reg="capito">capito</tp:taxon-name-part></tp:taxon-name></italic> Baur sp. n. and <italic><tp:taxon-name><tp:taxon-name-part taxon-name-part-type="genus" reg="Pteromalus">P.</tp:taxon-name-part> <tp:taxon-name-part taxon-name-part-type="species" reg="cingulipes">cingulipes</tp:taxon-name-part></tp:taxon-name></italic> (28 measurements). <italic><tp:taxon-name><tp:taxon-name-part taxon-name-part-type="genus" reg="Pteromalus">P.</tp:taxon-name-part> <tp:taxon-name-part taxon-name-part-type="species" reg="capito">capito</tp:taxon-name-part></tp:taxon-name></italic> Baur sp. n. is clearly separated from <italic><tp:taxon-name><tp:taxon-name-part taxon-name-part-type="genus" reg="Pteromalus">P.</tp:taxon-name-part> <tp:taxon-name-part taxon-name-part-type="species" reg="cingulipes">cingulipes</tp:taxon-name-part></tp:taxon-name></italic> along PC1 but shows some overlap with <italic><tp:taxon-name><tp:taxon-name-part taxon-name-part-type="genus" reg="Pteromalus">P.</tp:taxon-name-part> <tp:taxon-name-part taxon-name-part-type="species" reg="albipennis">albipennis</tp:taxon-name-part></tp:taxon-name></italic> along both axes. A closer look at the explanatory power of the single principal components reveals that PC1 only explains 20.8%, which shows that the differences between <italic><tp:taxon-name><tp:taxon-name-part taxon-name-part-type="genus" reg="Pteromalus">P.</tp:taxon-name-part> <tp:taxon-name-part taxon-name-part-type="species" reg="cingulipes">cingulipes</tp:taxon-name-part></tp:taxon-name></italic> and a group composed of <italic><tp:taxon-name><tp:taxon-name-part taxon-name-part-type="genus" reg="Pteromalus">P.</tp:taxon-name-part> <tp:taxon-name-part taxon-name-part-type="species" reg="capito">capito</tp:taxon-name-part></tp:taxon-name></italic> Baur sp. n. and <italic><tp:taxon-name><tp:taxon-name-part taxon-name-part-type="genus" reg="Pteromalus">P.</tp:taxon-name-part> <tp:taxon-name-part taxon-name-part-type="species" reg="albipennis">albipennis</tp:taxon-name-part></tp:taxon-name></italic> are marginal. In total, both axes explain 38.6% of the variation, indicating a close resemblance of all three species. Fig. <xref ref-type="fig" rid="F4394879">9</xref><xref ref-type="fig" rid="F4394885">b</xref> shows the results of the PCA with <italic><tp:taxon-name><tp:taxon-name-part taxon-name-part-type="genus" reg="Pteromalus">P.</tp:taxon-name-part> <tp:taxon-name-part taxon-name-part-type="species" reg="cingulipes">cingulipes</tp:taxon-name-part></tp:taxon-name></italic> excluded. The data clouds of <italic><tp:taxon-name><tp:taxon-name-part taxon-name-part-type="genus" reg="Pteromalus">P.</tp:taxon-name-part> <tp:taxon-name-part taxon-name-part-type="species" reg="capito">capito</tp:taxon-name-part></tp:taxon-name></italic> Baur sp. n. and <italic><tp:taxon-name><tp:taxon-name-part taxon-name-part-type="genus" reg="Pteromalus">P.</tp:taxon-name-part> <tp:taxon-name-part taxon-name-part-type="species" reg="albipennis">albipennis</tp:taxon-name-part></tp:taxon-name></italic> are now also completely separated along PC1, although the difference is relatively small with 26.2% of the variation explained. PC2 explains 20.4% and together they explain 46.6% of the variation. Allometric effects can be excluded, since the two groups do not lie on a common allometric axis (Fig. <xref ref-type="fig" rid="F4394879">9</xref><xref ref-type="fig" rid="F4394886">c</xref>). The PCA ratio spectrum of Shape PC1 shows several characters which dominate the separation: ool.l, gst.b, clv.b, stv.l and pol.l (Fig. <xref ref-type="fig" rid="F4394879">9</xref><xref ref-type="fig" rid="F4394887">d</xref>). These are the characters positioned far apart from each other and therefore contribute most to the variation explained by PC1. All other characters are clustered together in the middle of the axis and have thus only a marginal influence on the separation of the two species. The best ratios to separate <italic><tp:taxon-name><tp:taxon-name-part taxon-name-part-type="genus" reg="Pteromalus">P.</tp:taxon-name-part> <tp:taxon-name-part taxon-name-part-type="species" reg="capito">capito</tp:taxon-name-part></tp:taxon-name></italic> Baur sp. n. from its closest relatives are shown in Table <xref ref-type="table" rid="T3769476">3</xref>.</p><p>The measurements for all species are listed in Suppl. materials <xref ref-type="supplementary-material" rid="S3770226">2</xref>, <xref ref-type="supplementary-material" rid="S3770228">3</xref>, <xref ref-type="supplementary-material" rid="S3770229">4</xref>, <xref ref-type="supplementary-material" rid="S3770234">9</xref>.</p></tp:treatment-sec><tp:treatment-sec><!--Section generated to contain objects referenced in tp:taxon-treatment.--><fig-group id="F4388232" position="float" orientation="portrait"><caption><p><italic><tp:taxon-name><tp:taxon-name-part taxon-name-part-type="genus" reg="Pteromalus">Pteromalus</tp:taxon-name-part> <tp:taxon-name-part taxon-name-part-type="species" reg="capito">capito</tp:taxon-name-part></tp:taxon-name></italic> Baur sp. n., <bold>a</bold>, <bold>b</bold>, <bold>d</bold>: holotype female; <bold>c</bold>: paratype female. Scale bar = 0.5 mm.</p></caption><fig id="F4388237" position="float" orientation="portrait"><object-id xmlns:xlink="http://www.w3.org/1999/xlink" xlink:type="simple">10.3897/BDJ.6.e27722.figure5a</object-id><label>Figure 5a.</label><caption><p>Gaster, dorsal view.</p></caption><graphic xmlns:xlink="http://www.w3.org/1999/xlink" xlink:href="bdj-06-e27722-g005_a.png" xlink:type="simple" position="float" orientation="portrait" id="oo_209576.png"/></fig><fig id="F4388238" position="float" orientation="portrait"><object-id xmlns:xlink="http://www.w3.org/1999/xlink" xlink:type="simple">10.3897/BDJ.6.e27722.figure5b</object-id><label>Figure 5b.</label><caption><p>Left metatibia, outer aspect.</p></caption><graphic xmlns:xlink="http://www.w3.org/1999/xlink" xlink:href="bdj-06-e27722-g005_b.png" xlink:type="simple" position="float" orientation="portrait" id="oo_209577.png"/></fig><fig id="F4388239" position="float" orientation="portrait"><object-id xmlns:xlink="http://www.w3.org/1999/xlink" xlink:type="simple">10.3897/BDJ.6.e27722.figure5c</object-id><label>Figure 5c.</label><caption><p>Left antenna, outer aspect.</p></caption><graphic xmlns:xlink="http://www.w3.org/1999/xlink" xlink:href="bdj-06-e27722-g005_c.png" xlink:type="simple" position="float" orientation="portrait" id="oo_209578.png"/></fig><fig id="F4388240" position="float" orientation="portrait"><object-id xmlns:xlink="http://www.w3.org/1999/xlink" xlink:type="simple">10.3897/BDJ.6.e27722.figure5d</object-id><label>Figure 5d.</label><caption><p>Head and mesoscutum, dorsal view.</p></caption><graphic xmlns:xlink="http://www.w3.org/1999/xlink" xlink:href="bdj-06-e27722-g005_d.png" xlink:type="simple" position="float" orientation="portrait" id="oo_209579.png"/></fig></fig-group><fig id="F4388239" position="float" orientation="portrait"><object-id xmlns:xlink="http://www.w3.org/1999/xlink" xlink:type="simple">10.3897/BDJ.6.e27722.figure5c</object-id><label>Figure 5c.</label><caption><p>Left antenna, outer aspect.</p></caption><graphic xmlns:xlink="http://www.w3.org/1999/xlink" xlink:href="bdj-06-e27722-g005_c.png" xlink:type="simple" position="float" orientation="portrait" id="oo_209578.png"/></fig><fig-group id="F4388219" position="float" orientation="portrait"><caption><p><italic><tp:taxon-name><tp:taxon-name-part taxon-name-part-type="genus" reg="Pteromalus">Pteromalus</tp:taxon-name-part> <tp:taxon-name-part taxon-name-part-type="species" reg="capito">capito</tp:taxon-name-part></tp:taxon-name></italic> Baur sp. n., <bold>a</bold>, <bold>b</bold>: holotype female; <bold>c</bold>, <bold>d</bold>: paratype female. Scale bar = 0.5 mm.</p></caption><fig id="F4388224" position="float" orientation="portrait"><object-id xmlns:xlink="http://www.w3.org/1999/xlink" xlink:type="simple">10.3897/BDJ.6.e27722.figure4a</object-id><label>Figure 4a.</label><caption><p>Head, lateral view.</p></caption><graphic xmlns:xlink="http://www.w3.org/1999/xlink" xlink:href="bdj-06-e27722-g004_a.png" xlink:type="simple" position="float" orientation="portrait" id="oo_209571.png"/></fig><fig id="F4388225" position="float" orientation="portrait"><object-id xmlns:xlink="http://www.w3.org/1999/xlink" xlink:type="simple">10.3897/BDJ.6.e27722.figure4b</object-id><label>Figure 4b.</label><caption><p>Fore wing, dorsal view.</p></caption><graphic xmlns:xlink="http://www.w3.org/1999/xlink" xlink:href="bdj-06-e27722-g004_b.png" xlink:type="simple" position="float" orientation="portrait" id="oo_209572.png"/></fig><fig id="F4388226" position="float" orientation="portrait"><object-id xmlns:xlink="http://www.w3.org/1999/xlink" xlink:type="simple">10.3897/BDJ.6.e27722.figure4c</object-id><label>Figure 4c.</label><caption><p>Pronotal collar, lateral view.</p></caption><graphic xmlns:xlink="http://www.w3.org/1999/xlink" xlink:href="bdj-06-e27722-g004_c.png" xlink:type="simple" position="float" orientation="portrait" id="oo_209573.png"/></fig><fig id="F4388227" position="float" orientation="portrait"><object-id xmlns:xlink="http://www.w3.org/1999/xlink" xlink:type="simple">10.3897/BDJ.6.e27722.figure4d</object-id><label>Figure 4d.</label><caption><p>Propodeum, dorsal view.</p></caption><graphic xmlns:xlink="http://www.w3.org/1999/xlink" xlink:href="bdj-06-e27722-g004_d.png" xlink:type="simple" position="float" orientation="portrait" id="oo_209574.png"/></fig></fig-group><fig id="F4388224" position="float" orientation="portrait"><object-id xmlns:xlink="http://www.w3.org/1999/xlink" xlink:type="simple">10.3897/BDJ.6.e27722.figure4a</object-id><label>Figure 4a.</label><caption><p>Head, lateral view.</p></caption><graphic xmlns:xlink="http://www.w3.org/1999/xlink" xlink:href="bdj-06-e27722-g004_a.png" xlink:type="simple" position="float" orientation="portrait" id="oo_209571.png"/></fig><fig id="F4388227" position="float" orientation="portrait"><object-id xmlns:xlink="http://www.w3.org/1999/xlink" xlink:type="simple">10.3897/BDJ.6.e27722.figure4d</object-id><label>Figure 4d.</label><caption><p>Propodeum, dorsal view.</p></caption><graphic xmlns:xlink="http://www.w3.org/1999/xlink" xlink:href="bdj-06-e27722-g004_d.png" xlink:type="simple" position="float" orientation="portrait" id="oo_209574.png"/></fig><fig id="F4388226" position="float" orientation="portrait"><object-id xmlns:xlink="http://www.w3.org/1999/xlink" xlink:type="simple">10.3897/BDJ.6.e27722.figure4c</object-id><label>Figure 4c.</label><caption><p>Pronotal collar, lateral view.</p></caption><graphic xmlns:xlink="http://www.w3.org/1999/xlink" xlink:href="bdj-06-e27722-g004_c.png" xlink:type="simple" position="float" orientation="portrait" id="oo_209573.png"/></fig><fig id="F4388225" position="float" orientation="portrait"><object-id xmlns:xlink="http://www.w3.org/1999/xlink" xlink:type="simple">10.3897/BDJ.6.e27722.figure4b</object-id><label>Figure 4b.</label><caption><p>Fore wing, dorsal view.</p></caption><graphic xmlns:xlink="http://www.w3.org/1999/xlink" xlink:href="bdj-06-e27722-g004_b.png" xlink:type="simple" position="float" orientation="portrait" id="oo_209572.png"/></fig><fig id="F4388238" position="float" orientation="portrait"><object-id xmlns:xlink="http://www.w3.org/1999/xlink" xlink:type="simple">10.3897/BDJ.6.e27722.figure5b</object-id><label>Figure 5b.</label><caption><p>Left metatibia, outer aspect.</p></caption><graphic xmlns:xlink="http://www.w3.org/1999/xlink" xlink:href="bdj-06-e27722-g005_b.png" xlink:type="simple" position="float" orientation="portrait" id="oo_209577.png"/></fig><fig-group id="F4388197" position="float" orientation="portrait"><caption><p><tp:taxon-name><tp:taxon-name-part taxon-name-part-type="subfamily">Pteromalinae</tp:taxon-name-part></tp:taxon-name> sp., schematic lateral view of the mesosoma after grinding. Arrows indicate the position of the paraspiracular inclination. After <xref ref-type="bibr" rid="B3769711">Gibson et al. (1997)</xref>.</p></caption><fig id="F4388202" position="float" orientation="portrait"><object-id xmlns:xlink="http://www.w3.org/1999/xlink" xlink:type="simple">10.3897/BDJ.6.e27722.figure3a</object-id><label>Figure 3a.</label><caption><p>Inclination sharp.</p></caption><graphic xmlns:xlink="http://www.w3.org/1999/xlink" xlink:href="bdj-06-e27722-g003_a.png" xlink:type="simple" position="float" orientation="portrait" id="oo_209564.png"/></fig><fig id="F4388203" position="float" orientation="portrait"><object-id xmlns:xlink="http://www.w3.org/1999/xlink" xlink:type="simple">10.3897/BDJ.6.e27722.figure3b</object-id><label>Figure 3b.</label><caption><p>Inclination blunt.</p></caption><graphic xmlns:xlink="http://www.w3.org/1999/xlink" xlink:href="bdj-06-e27722-g003_b.png" xlink:type="simple" position="float" orientation="portrait" id="oo_209566.png"/></fig></fig-group><fig id="F4388203" position="float" orientation="portrait"><object-id xmlns:xlink="http://www.w3.org/1999/xlink" xlink:type="simple">10.3897/BDJ.6.e27722.figure3b</object-id><label>Figure 3b.</label><caption><p>Inclination blunt.</p></caption><graphic xmlns:xlink="http://www.w3.org/1999/xlink" xlink:href="bdj-06-e27722-g003_b.png" xlink:type="simple" position="float" orientation="portrait" id="oo_209566.png"/></fig><fig-group id="F4388127" position="float" orientation="portrait"><caption><p><italic><tp:taxon-name><tp:taxon-name-part taxon-name-part-type="genus" reg="Pteromalus">Pteromalus</tp:taxon-name-part></tp:taxon-name></italic> spp., metasternum in caudal view. Scale bar = 1 mm.</p></caption><fig id="F4388132" position="float" orientation="portrait"><object-id xmlns:xlink="http://www.w3.org/1999/xlink" xlink:type="simple">10.3897/BDJ.6.e27722.figure2a</object-id><label>Figure 2a.</label><caption><p><italic><tp:taxon-name><tp:taxon-name-part taxon-name-part-type="genus" reg="Pteromalus">Pteromalus</tp:taxon-name-part> <tp:taxon-name-part taxon-name-part-type="species" reg="caudiger">caudiger</tp:taxon-name-part></tp:taxon-name></italic>.</p></caption><graphic xmlns:xlink="http://www.w3.org/1999/xlink" xlink:href="bdj-06-e27722-g002_a.png" xlink:type="simple" position="float" orientation="portrait" id="oo_209558.png"/></fig><fig id="F4388133" position="float" orientation="portrait"><object-id xmlns:xlink="http://www.w3.org/1999/xlink" xlink:type="simple">10.3897/BDJ.6.e27722.figure2b</object-id><label>Figure 2b.</label><caption><p>
            <italic><tp:taxon-name><tp:taxon-name-part taxon-name-part-type="genus" reg="Pteromalus">Pteromalus</tp:taxon-name-part> <tp:taxon-name-part taxon-name-part-type="species" reg="inclytus">inclytus.</tp:taxon-name-part></tp:taxon-name></italic>
          </p></caption><graphic xmlns:xlink="http://www.w3.org/1999/xlink" xlink:href="bdj-06-e27722-g002_b.png" xlink:type="simple" position="float" orientation="portrait" id="oo_209559.png"/></fig><fig id="F4388134" position="float" orientation="portrait"><object-id xmlns:xlink="http://www.w3.org/1999/xlink" xlink:type="simple">10.3897/BDJ.6.e27722.figure2c</object-id><label>Figure 2c.</label><caption><p><italic><tp:taxon-name><tp:taxon-name-part taxon-name-part-type="genus" reg="Pteromalus">Pteromalus</tp:taxon-name-part> <tp:taxon-name-part taxon-name-part-type="species" reg="intermedius">intermedius</tp:taxon-name-part></tp:taxon-name></italic>.</p></caption><graphic xmlns:xlink="http://www.w3.org/1999/xlink" xlink:href="bdj-06-e27722-g002_c.png" xlink:type="simple" position="float" orientation="portrait" id="oo_209560.png"/></fig></fig-group><fig id="F4388134" position="float" orientation="portrait"><object-id xmlns:xlink="http://www.w3.org/1999/xlink" xlink:type="simple">10.3897/BDJ.6.e27722.figure2c</object-id><label>Figure 2c.</label><caption><p><italic><tp:taxon-name><tp:taxon-name-part taxon-name-part-type="genus" reg="Pteromalus">Pteromalus</tp:taxon-name-part> <tp:taxon-name-part taxon-name-part-type="species" reg="intermedius">intermedius</tp:taxon-name-part></tp:taxon-name></italic>.</p></caption><graphic xmlns:xlink="http://www.w3.org/1999/xlink" xlink:href="bdj-06-e27722-g002_c.png" xlink:type="simple" position="float" orientation="portrait" id="oo_209560.png"/></fig><fig-group id="F4394853" position="float" orientation="portrait"><caption><p><italic><tp:taxon-name><tp:taxon-name-part taxon-name-part-type="genus" reg="Pteromalus">Pteromalus</tp:taxon-name-part> <tp:taxon-name-part taxon-name-part-type="species" reg="albipennis">albipennis</tp:taxon-name-part></tp:taxon-name></italic>, from Switzerland.</p></caption><fig id="F4394858" position="float" orientation="portrait"><object-id xmlns:xlink="http://www.w3.org/1999/xlink" xlink:type="simple">10.3897/BDJ.6.e27722.figure8a</object-id><label>Figure 8a.</label><caption><p>Gaster, dorsal view.</p></caption><graphic xmlns:xlink="http://www.w3.org/1999/xlink" xlink:href="bdj-06-e27722-g008_a.png" xlink:type="simple" position="float" orientation="portrait" id="oo_210150.png"/></fig><fig id="F4394859" position="float" orientation="portrait"><object-id xmlns:xlink="http://www.w3.org/1999/xlink" xlink:type="simple">10.3897/BDJ.6.e27722.figure8b</object-id><label>Figure 8b.</label><caption><p>Left metatibia, outer aspect.</p></caption><graphic xmlns:xlink="http://www.w3.org/1999/xlink" xlink:href="bdj-06-e27722-g008_b.png" xlink:type="simple" position="float" orientation="portrait" id="oo_210151.png"/></fig><fig id="F4394860" position="float" orientation="portrait"><object-id xmlns:xlink="http://www.w3.org/1999/xlink" xlink:type="simple">10.3897/BDJ.6.e27722.figure8c</object-id><label>Figure 8c.</label><caption><p>Left antenna, outer aspect.</p></caption><graphic xmlns:xlink="http://www.w3.org/1999/xlink" xlink:href="bdj-06-e27722-g008_c.png" xlink:type="simple" position="float" orientation="portrait" id="oo_210152.png"/></fig><fig id="F4394861" position="float" orientation="portrait"><object-id xmlns:xlink="http://www.w3.org/1999/xlink" xlink:type="simple">10.3897/BDJ.6.e27722.figure8d</object-id><label>Figure 8d.</label><caption><p>Head and mesoscutum, dorsal view.</p></caption><graphic xmlns:xlink="http://www.w3.org/1999/xlink" xlink:href="bdj-06-e27722-g008_d.png" xlink:type="simple" position="float" orientation="portrait" id="oo_210153.png"/></fig></fig-group><fig id="F4394860" position="float" orientation="portrait"><object-id xmlns:xlink="http://www.w3.org/1999/xlink" xlink:type="simple">10.3897/BDJ.6.e27722.figure8c</object-id><label>Figure 8c.</label><caption><p>Left antenna, outer aspect.</p></caption><graphic xmlns:xlink="http://www.w3.org/1999/xlink" xlink:href="bdj-06-e27722-g008_c.png" xlink:type="simple" position="float" orientation="portrait" id="oo_210152.png"/></fig><fig-group id="F4394840" position="float" orientation="portrait"><caption><p><italic><tp:taxon-name><tp:taxon-name-part taxon-name-part-type="genus" reg="Pteromalus">Pteromalus</tp:taxon-name-part> <tp:taxon-name-part taxon-name-part-type="species" reg="albipennis">albipennis</tp:taxon-name-part></tp:taxon-name></italic>, from Switzerland.</p></caption><fig id="F4394845" position="float" orientation="portrait"><object-id xmlns:xlink="http://www.w3.org/1999/xlink" xlink:type="simple">10.3897/BDJ.6.e27722.figure7a</object-id><label>Figure 7a.</label><caption><p>Head, lateral view.</p></caption><graphic xmlns:xlink="http://www.w3.org/1999/xlink" xlink:href="bdj-06-e27722-g007_a.png" xlink:type="simple" position="float" orientation="portrait" id="oo_210146.png"/></fig><fig id="F4394846" position="float" orientation="portrait"><object-id xmlns:xlink="http://www.w3.org/1999/xlink" xlink:type="simple">10.3897/BDJ.6.e27722.figure7b</object-id><label>Figure 7b.</label><caption><p>Fore wing, dorsal view.</p></caption><graphic xmlns:xlink="http://www.w3.org/1999/xlink" xlink:href="bdj-06-e27722-g007_b.png" xlink:type="simple" position="float" orientation="portrait" id="oo_210147.png"/></fig><fig id="F4394847" position="float" orientation="portrait"><object-id xmlns:xlink="http://www.w3.org/1999/xlink" xlink:type="simple">10.3897/BDJ.6.e27722.figure7c</object-id><label>Figure 7c.</label><caption><p>Pronotal collar, lateral view.</p></caption><graphic xmlns:xlink="http://www.w3.org/1999/xlink" xlink:href="bdj-06-e27722-g007_c.png" xlink:type="simple" position="float" orientation="portrait" id="oo_210148.png"/></fig><fig id="F4394848" position="float" orientation="portrait"><object-id xmlns:xlink="http://www.w3.org/1999/xlink" xlink:type="simple">10.3897/BDJ.6.e27722.figure7d</object-id><label>Figure 7d.</label><caption><p>Propodeum, dorsal view.</p></caption><graphic xmlns:xlink="http://www.w3.org/1999/xlink" xlink:href="bdj-06-e27722-g007_d.png" xlink:type="simple" position="float" orientation="portrait" id="oo_210149.png"/></fig></fig-group><fig id="F4394845" position="float" orientation="portrait"><object-id xmlns:xlink="http://www.w3.org/1999/xlink" xlink:type="simple">10.3897/BDJ.6.e27722.figure7a</object-id><label>Figure 7a.</label><caption><p>Head, lateral view.</p></caption><graphic xmlns:xlink="http://www.w3.org/1999/xlink" xlink:href="bdj-06-e27722-g007_a.png" xlink:type="simple" position="float" orientation="portrait" id="oo_210146.png"/></fig><fig id="F4394848" position="float" orientation="portrait"><object-id xmlns:xlink="http://www.w3.org/1999/xlink" xlink:type="simple">10.3897/BDJ.6.e27722.figure7d</object-id><label>Figure 7d.</label><caption><p>Propodeum, dorsal view.</p></caption><graphic xmlns:xlink="http://www.w3.org/1999/xlink" xlink:href="bdj-06-e27722-g007_d.png" xlink:type="simple" position="float" orientation="portrait" id="oo_210149.png"/></fig><fig id="F4394847" position="float" orientation="portrait"><object-id xmlns:xlink="http://www.w3.org/1999/xlink" xlink:type="simple">10.3897/BDJ.6.e27722.figure7c</object-id><label>Figure 7c.</label><caption><p>Pronotal collar, lateral view.</p></caption><graphic xmlns:xlink="http://www.w3.org/1999/xlink" xlink:href="bdj-06-e27722-g007_c.png" xlink:type="simple" position="float" orientation="portrait" id="oo_210148.png"/></fig><fig id="F4394846" position="float" orientation="portrait"><object-id xmlns:xlink="http://www.w3.org/1999/xlink" xlink:type="simple">10.3897/BDJ.6.e27722.figure7b</object-id><label>Figure 7b.</label><caption><p>Fore wing, dorsal view.</p></caption><graphic xmlns:xlink="http://www.w3.org/1999/xlink" xlink:href="bdj-06-e27722-g007_b.png" xlink:type="simple" position="float" orientation="portrait" id="oo_210147.png"/></fig><fig id="F4394859" position="float" orientation="portrait"><object-id xmlns:xlink="http://www.w3.org/1999/xlink" xlink:type="simple">10.3897/BDJ.6.e27722.figure8b</object-id><label>Figure 8b.</label><caption><p>Left metatibia, outer aspect.</p></caption><graphic xmlns:xlink="http://www.w3.org/1999/xlink" xlink:href="bdj-06-e27722-g008_b.png" xlink:type="simple" position="float" orientation="portrait" id="oo_210151.png"/></fig><fig id="F4388202" position="float" orientation="portrait"><object-id xmlns:xlink="http://www.w3.org/1999/xlink" xlink:type="simple">10.3897/BDJ.6.e27722.figure3a</object-id><label>Figure 3a.</label><caption><p>Inclination sharp.</p></caption><graphic xmlns:xlink="http://www.w3.org/1999/xlink" xlink:href="bdj-06-e27722-g003_a.png" xlink:type="simple" position="float" orientation="portrait" id="oo_209564.png"/></fig><fig id="F4388132" position="float" orientation="portrait"><object-id xmlns:xlink="http://www.w3.org/1999/xlink" xlink:type="simple">10.3897/BDJ.6.e27722.figure2a</object-id><label>Figure 2a.</label><caption><p><italic><tp:taxon-name><tp:taxon-name-part taxon-name-part-type="genus" reg="Pteromalus">Pteromalus</tp:taxon-name-part> <tp:taxon-name-part taxon-name-part-type="species" reg="caudiger">caudiger</tp:taxon-name-part></tp:taxon-name></italic>.</p></caption><graphic xmlns:xlink="http://www.w3.org/1999/xlink" xlink:href="bdj-06-e27722-g002_a.png" xlink:type="simple" position="float" orientation="portrait" id="oo_209558.png"/></fig><fig id="F4388133" position="float" orientation="portrait"><object-id xmlns:xlink="http://www.w3.org/1999/xlink" xlink:type="simple">10.3897/BDJ.6.e27722.figure2b</object-id><label>Figure 2b.</label><caption><p>
            <italic><tp:taxon-name><tp:taxon-name-part taxon-name-part-type="genus" reg="Pteromalus">Pteromalus</tp:taxon-name-part> <tp:taxon-name-part taxon-name-part-type="species" reg="inclytus">inclytus.</tp:taxon-name-part></tp:taxon-name></italic>
          </p></caption><graphic xmlns:xlink="http://www.w3.org/1999/xlink" xlink:href="bdj-06-e27722-g002_b.png" xlink:type="simple" position="float" orientation="portrait" id="oo_209559.png"/></fig><supplementary-material xmlns:xlink="http://www.w3.org/1999/xlink" id="S3770231" orientation="portrait" position="float" xlink:type="simple"><label>Supplementary material 6</label><caption><p>Rearings overview</p></caption><p>Data type: list</p><p>Brief description: This file lists all flower head samples that have been collected during summer 2016 and from which Chalcidoids were reared, including information on sampling date, sampling location, plant species, number and taxon of insects hatched etc.</p><p>File: oo_153274.csv</p><media xlink:href="bdj-06-e27722-s006.csv" mimetype="Comma Separated Values File" mime-subtype="csv" position="float" orientation="portrait" xlink:type="simple"/><attrib specific-use="authors">Maletti, Sina &amp; Klimmek, Fabian &amp; Baur, Hannes</attrib></supplementary-material><supplementary-material xmlns:xlink="http://www.w3.org/1999/xlink" id="S3770232" orientation="portrait" position="float" xlink:type="simple"><label>Supplementary material 7</label><caption><p>Rearings species list</p></caption><p>Data type: species list</p><p>Brief description: This file lists all species belonging to <tp:taxon-name><tp:taxon-name-part taxon-name-part-type="superfamily">Chalcidoidea</tp:taxon-name-part></tp:taxon-name> or <tp:taxon-name><tp:taxon-name-part taxon-name-part-type="family">Tephritidae</tp:taxon-name-part></tp:taxon-name> which hatched from the collected flower heads.</p><p>File: oo_153275.csv</p><media xlink:href="bdj-06-e27722-s007.csv" mimetype="Comma Separated Values File" mime-subtype="csv" position="float" orientation="portrait" xlink:type="simple"/><attrib specific-use="authors">Maletti, Sina &amp; Klimmek, Fabian &amp; Baur, Hannes</attrib></supplementary-material><fig-group id="F4394879" position="float" orientation="portrait"><caption><p>Shape PCA of females of the <italic><tp:taxon-name><tp:taxon-name-part taxon-name-part-type="genus" reg="Pteromalus">Pteromalus</tp:taxon-name-part> <tp:taxon-name-part taxon-name-part-type="species" reg="albipennis">albipennis</tp:taxon-name-part></tp:taxon-name></italic> species group.</p></caption><fig id="F4394884" position="float" orientation="portrait"><object-id xmlns:xlink="http://www.w3.org/1999/xlink" xlink:type="simple">10.3897/BDJ.6.e27722.figure9a</object-id><label>Figure 9a.</label><caption><p>Scatterplot of the first against second shape PC for <italic><tp:taxon-name><tp:taxon-name-part taxon-name-part-type="genus" reg="Pteromalus">Pteromalus</tp:taxon-name-part> <tp:taxon-name-part taxon-name-part-type="species" reg="albipennis">albipennis</tp:taxon-name-part></tp:taxon-name></italic>, <italic><tp:taxon-name><tp:taxon-name-part taxon-name-part-type="genus" reg="Pteromalus">P.</tp:taxon-name-part> <tp:taxon-name-part taxon-name-part-type="species" reg="capito">capito</tp:taxon-name-part></tp:taxon-name></italic> and <italic><tp:taxon-name><tp:taxon-name-part taxon-name-part-type="genus" reg="Pteromalus">P.</tp:taxon-name-part> <tp:taxon-name-part taxon-name-part-type="species" reg="cingulipes">cingulipes</tp:taxon-name-part></tp:taxon-name></italic>.</p></caption><graphic xmlns:xlink="http://www.w3.org/1999/xlink" xlink:href="bdj-06-e27722-g009_a.png" xlink:type="simple" position="float" orientation="portrait" id="oo_210164.png"/></fig><fig id="F4394885" position="float" orientation="portrait"><object-id xmlns:xlink="http://www.w3.org/1999/xlink" xlink:type="simple">10.3897/BDJ.6.e27722.figure9b</object-id><label>Figure 9b.</label><caption><p>Scatterplot of the first against second shape PC for <italic><tp:taxon-name><tp:taxon-name-part taxon-name-part-type="genus" reg="Pteromalus">Pteromalus</tp:taxon-name-part> <tp:taxon-name-part taxon-name-part-type="species" reg="albipennis">albipennis</tp:taxon-name-part></tp:taxon-name></italic> and <italic><tp:taxon-name><tp:taxon-name-part taxon-name-part-type="genus" reg="Pteromalus">P.</tp:taxon-name-part> <tp:taxon-name-part taxon-name-part-type="species" reg="capito">capito</tp:taxon-name-part></tp:taxon-name></italic>.</p></caption><graphic xmlns:xlink="http://www.w3.org/1999/xlink" xlink:href="bdj-06-e27722-g009_b.png" xlink:type="simple" position="float" orientation="portrait" id="oo_210165.png"/></fig><fig id="F4394886" position="float" orientation="portrait"><object-id xmlns:xlink="http://www.w3.org/1999/xlink" xlink:type="simple">10.3897/BDJ.6.e27722.figure9c</object-id><label>Figure 9c.</label><caption><p>Same species as b, but isosize plotted against first shape PC.</p></caption><graphic xmlns:xlink="http://www.w3.org/1999/xlink" xlink:href="bdj-06-e27722-g009_c.png" xlink:type="simple" position="float" orientation="portrait" id="oo_210166.png"/></fig><fig id="F4394887" position="float" orientation="portrait"><object-id xmlns:xlink="http://www.w3.org/1999/xlink" xlink:type="simple">10.3897/BDJ.6.e27722.figure9d</object-id><label>Figure 9d.</label><caption><p>PCA ratio spectrum for the first shape PC as calculated in B and C.</p></caption><graphic xmlns:xlink="http://www.w3.org/1999/xlink" xlink:href="bdj-06-e27722-g009_d.png" xlink:type="simple" position="float" orientation="portrait" id="oo_210167.png"/></fig></fig-group><fig id="F4394884" position="float" orientation="portrait"><object-id xmlns:xlink="http://www.w3.org/1999/xlink" xlink:type="simple">10.3897/BDJ.6.e27722.figure9a</object-id><label>Figure 9a.</label><caption><p>Scatterplot of the first against second shape PC for <italic><tp:taxon-name><tp:taxon-name-part taxon-name-part-type="genus" reg="Pteromalus">Pteromalus</tp:taxon-name-part> <tp:taxon-name-part taxon-name-part-type="species" reg="albipennis">albipennis</tp:taxon-name-part></tp:taxon-name></italic>, <italic><tp:taxon-name><tp:taxon-name-part taxon-name-part-type="genus" reg="Pteromalus">P.</tp:taxon-name-part> <tp:taxon-name-part taxon-name-part-type="species" reg="capito">capito</tp:taxon-name-part></tp:taxon-name></italic> and <italic><tp:taxon-name><tp:taxon-name-part taxon-name-part-type="genus" reg="Pteromalus">P.</tp:taxon-name-part> <tp:taxon-name-part taxon-name-part-type="species" reg="cingulipes">cingulipes</tp:taxon-name-part></tp:taxon-name></italic>.</p></caption><graphic xmlns:xlink="http://www.w3.org/1999/xlink" xlink:href="bdj-06-e27722-g009_a.png" xlink:type="simple" position="float" orientation="portrait" id="oo_210164.png"/></fig><fig id="F4394885" position="float" orientation="portrait"><object-id xmlns:xlink="http://www.w3.org/1999/xlink" xlink:type="simple">10.3897/BDJ.6.e27722.figure9b</object-id><label>Figure 9b.</label><caption><p>Scatterplot of the first against second shape PC for <italic><tp:taxon-name><tp:taxon-name-part taxon-name-part-type="genus" reg="Pteromalus">Pteromalus</tp:taxon-name-part> <tp:taxon-name-part taxon-name-part-type="species" reg="albipennis">albipennis</tp:taxon-name-part></tp:taxon-name></italic> and <italic><tp:taxon-name><tp:taxon-name-part taxon-name-part-type="genus" reg="Pteromalus">P.</tp:taxon-name-part> <tp:taxon-name-part taxon-name-part-type="species" reg="capito">capito</tp:taxon-name-part></tp:taxon-name></italic>.</p></caption><graphic xmlns:xlink="http://www.w3.org/1999/xlink" xlink:href="bdj-06-e27722-g009_b.png" xlink:type="simple" position="float" orientation="portrait" id="oo_210165.png"/></fig><fig id="F4394886" position="float" orientation="portrait"><object-id xmlns:xlink="http://www.w3.org/1999/xlink" xlink:type="simple">10.3897/BDJ.6.e27722.figure9c</object-id><label>Figure 9c.</label><caption><p>Same species as b, but isosize plotted against first shape PC.</p></caption><graphic xmlns:xlink="http://www.w3.org/1999/xlink" xlink:href="bdj-06-e27722-g009_c.png" xlink:type="simple" position="float" orientation="portrait" id="oo_210166.png"/></fig><fig id="F4394887" position="float" orientation="portrait"><object-id xmlns:xlink="http://www.w3.org/1999/xlink" xlink:type="simple">10.3897/BDJ.6.e27722.figure9d</object-id><label>Figure 9d.</label><caption><p>PCA ratio spectrum for the first shape PC as calculated in B and C.</p></caption><graphic xmlns:xlink="http://www.w3.org/1999/xlink" xlink:href="bdj-06-e27722-g009_d.png" xlink:type="simple" position="float" orientation="portrait" id="oo_210167.png"/></fig><table-wrap id="T3769476" position="float" orientation="portrait"><label>Table 3.</label><caption><p>Best ratios found by the LDA ratio extractor for delimiting <italic><tp:taxon-name><tp:taxon-name-part taxon-name-part-type="genus" reg="Pteromalus">Pteromalus</tp:taxon-name-part> <tp:taxon-name-part taxon-name-part-type="species" reg="capito">capito</tp:taxon-name-part></tp:taxon-name></italic> Baur sp. n. from the most similar species, <italic><tp:taxon-name><tp:taxon-name-part taxon-name-part-type="genus" reg="Pteromalus">P.</tp:taxon-name-part> <tp:taxon-name-part taxon-name-part-type="species" reg="albipennis">albipennis</tp:taxon-name-part></tp:taxon-name></italic> (alb) and <italic><tp:taxon-name><tp:taxon-name-part taxon-name-part-type="genus" reg="Pteromalus">P.</tp:taxon-name-part> <tp:taxon-name-part taxon-name-part-type="species" reg="cingulipes">cingulipes</tp:taxon-name-part></tp:taxon-name></italic> (cin).</p></caption><table rules="all" border="1"><tr><th rowspan="1" colspan="1">Species comparison</th><th rowspan="1" colspan="1">Best ratio</th><th rowspan="1" colspan="1">Value species 1</th><th rowspan="1" colspan="1">Value species 2</th></tr><tr><td rowspan="1" colspan="1"><tp:taxon-name><tp:taxon-name-part taxon-name-part-type="genus" reg="Pteromalus"/><tp:taxon-name-part taxon-name-part-type="species" reg="capito">capito</tp:taxon-name-part></tp:taxon-name> – alb + cin</td><td rowspan="1" colspan="1">eye.d : pol.l</td><td rowspan="1" colspan="1">&gt;2.73</td><td rowspan="1" colspan="1">&lt;2.73</td></tr><tr><td rowspan="1" colspan="1"><tp:taxon-name><tp:taxon-name-part taxon-name-part-type="genus" reg="Pteromalus"/><tp:taxon-name-part taxon-name-part-type="species" reg="capito">capito</tp:taxon-name-part></tp:taxon-name> – alb</td><td rowspan="1" colspan="1">ant.l : ool.l</td><td rowspan="1" colspan="1">&lt;5.85</td><td rowspan="1" colspan="1">&gt;5.85</td></tr></table></table-wrap><supplementary-material xmlns:xlink="http://www.w3.org/1999/xlink" id="S3770226" orientation="portrait" position="float" xlink:type="simple"><label>Supplementary material 2</label><caption><p>Measurement data</p></caption><p>Data type: measurements</p><p>Brief description: Body measurements for every single individual used for the key. This file includes 15 measurements and 8 ratios.</p><p>File: oo_153269.csv</p><media xlink:href="bdj-06-e27722-s002.csv" mimetype="Comma Separated Values File" mime-subtype="csv" position="float" orientation="portrait" xlink:type="simple"/><attrib specific-use="authors">Klimmek, Fabian &amp; Baur, Hannes</attrib></supplementary-material><supplementary-material xmlns:xlink="http://www.w3.org/1999/xlink" id="S3770228" orientation="portrait" position="float" xlink:type="simple"><label>Supplementary material 3</label><caption><p>Body measurements: ranges</p></caption><p>Data type: Min &amp; max values</p><p>Brief description: This file contains the Min and Max values for each species included in the key for the body measurements.</p><p>File: oo_153270.csv</p><media xlink:href="bdj-06-e27722-s003.csv" mimetype="Comma Separated Values File" mime-subtype="csv" position="float" orientation="portrait" xlink:type="simple"/><attrib specific-use="authors">Klimmek, Fabian &amp; Baur, Hannes</attrib></supplementary-material><supplementary-material xmlns:xlink="http://www.w3.org/1999/xlink" id="S3770229" orientation="portrait" position="float" xlink:type="simple"><label>Supplementary material 4</label><caption><p>Measurement ratios: ranges</p></caption><p>Data type: Min and Max values</p><p>Brief description: This file contains the Min and Max values for every species in the key for each of the 8 calculated ratios.</p><p>File: oo_153271.csv</p><media xlink:href="bdj-06-e27722-s004.csv" mimetype="Comma Separated Values File" mime-subtype="csv" position="float" orientation="portrait" xlink:type="simple"/><attrib specific-use="authors">Klimmek, Fabian &amp; Baur, Hannes</attrib></supplementary-material><supplementary-material xmlns:xlink="http://www.w3.org/1999/xlink" id="S3770234" orientation="portrait" position="float" xlink:type="simple"><label>Supplementary material 9</label><caption><p><italic><tp:taxon-name><tp:taxon-name-part taxon-name-part-type="genus" reg="Pteromalus">Pteromalus</tp:taxon-name-part> <tp:taxon-name-part taxon-name-part-type="species" reg="capito">capito</tp:taxon-name-part></tp:taxon-name></italic> Baur sp. n. body measurements and ratios: ranges</p></caption><p>Data type: measurement data</p><p>Brief description: This files lists all body measurements, ratios and their Min and Max values for each specimen of <italic><tp:taxon-name><tp:taxon-name-part taxon-name-part-type="genus" reg="Pteromalus">P.</tp:taxon-name-part> <tp:taxon-name-part taxon-name-part-type="species" reg="capito">capito</tp:taxon-name-part></tp:taxon-name></italic> Baur sp. n. used for the Principal Component Analysis and the key.</p><p>File: oo_153287.csv</p><media xlink:href="bdj-06-e27722-s009.csv" mimetype="Comma Separated Values File" mime-subtype="csv" position="float" orientation="portrait" xlink:type="simple"/><attrib specific-use="authors">Klimmek, Fabian &amp; Baur, Hannes</attrib></supplementary-material></tp:treatment-sec><ref-list><ref id="B3769731"><element-citation xmlns:xlink="http://www.w3.org/1999/xlink" publication-type="article" xlink:type="simple"><person-group person-group-type="author"><name name-style="western"><surname>Graham</surname><given-names>M W R de V</given-names></name></person-group><year>1969</year><article-title>The <tp:taxon-name><tp:taxon-name-part taxon-name-part-type="family">Pteromalidae</tp:taxon-name-part></tp:taxon-name> of North-Western Europe</article-title><source>Bulletin of the British Museum (Natural History), Entomology, Supplement</source><volume>16</volume><fpage>1</fpage><lpage>908</lpage></element-citation></ref><ref id="B3769711"><element-citation xmlns:xlink="http://www.w3.org/1999/xlink" publication-type="article" xlink:type="simple"><person-group person-group-type="author"><name name-style="western"><surname>Gibson</surname><given-names>Gary A. P.</given-names></name><name name-style="western"><surname>Huber</surname><given-names>John T.</given-names></name><name name-style="western"><surname>Woolley</surname><given-names>James B.</given-names></name></person-group><year>1997</year><article-title>Annotated Keys to the Genera of Nearctic <tp:taxon-name><tp:taxon-name-part taxon-name-part-type="superfamily">Chalcidoidea</tp:taxon-name-part></tp:taxon-name> (<tp:taxon-name><tp:taxon-name-part taxon-name-part-type="order">Hymenoptera</tp:taxon-name-part></tp:taxon-name>)</article-title><source>NRC Research Press</source></element-citation></ref></ref-list></tp:taxon-treatment>
